# Supplementary material for: Replacement of Nitrite in Meat Products by Natural Bioactive Compounds Results in Reduced Exposure to N‐Nitroso Compounds: The PHYTOME Project
Source: Mol Nutr Food Res. 2021 Aug 27;65(20):2001214. doi: 10.1002/mnfr.202001214 (PMC8530897; doi:10.1002/mnfr.202001214)
Supplement: Supplementary file 4 — Supporting Information. [file MNFR-65-0-s004.xlsx]

## Sheet: A.
Supplementary data Table 2A. Significantly up (7) - and downregulated (5) differentially expressed genes (DEGs) in colonic tissue of subjects (N=55) consuming 2 weeks of processed red meat compared to baseline levels. Control corrected log2 fold changes (FC) and multiple testing adjusted p-values are listed (|log2 FC|> 0.26 and a FDR corrected p-value<0.05)
Agilent probe ID	GeneSymbol	GeneID	Gene name	logFC	adj.P.Val
A_24_P40626	GREM2	64388	gremlin 2, DAN family BMP antagonist	-0.672877	0.0334898
A_23_P106656	CA7	766	carbonic anhydrase VII	-0.624539	0.0334898
A_23_P110184	MSMO1	6307	methylsterol monooxygenase 1	-0.465987	0.0220559
A_33_P3380992	AKR1B15	441282	aldo-keto reductase family 1, member B15	-0.327173	0.0487467
A_24_P129341	AKR1B10	57016	aldo-keto reductase family 1, member B10 (aldose reductase)	-0.315363	0.0485673
A_33_P3225567	TRMT2B	79979	tRNA methyltransferase 2 homolog B (S. cerevisiae)	0.272006	0.0169392
A_23_P380928	ARPC4-TTLL3	100526693	ARPC4-TTLL3	0.272852	0.0393495
A_33_P3336514	ENST00000552123	#N/A	#N/A	0.275834	0.00643332
A_32_P205624	SHC2	25759	SHC (Src homology 2 domain containing) transforming protein 2	0.280086	0.0485673
A_23_P428248	TTC21A	199223	tetratricopeptide repeat domain 21A	0.296527	0.0334898
A_33_P3337009	PPCS	79717	phosphopantothenoylcysteine synthetase	0.305294	0.00643332
A_23_P139600	RASAL1	8437	RAS protein activator like 1 (GAP1 like)	0.306192	0.0334898

## Sheet: B.
Supplementary data Table 2B. Significantly up- (61) and downregulated (109) differentially expressed genes (DEGs) in colonic tissue of subjects (N=57) consuming 2 weeks of processed red meat enriched with phytochemicals (PHYTOME meat; standard- plus reduced-nitrite levels) compared to baseline levels. Control corrected log2 fold changes (FC) and multiple testing adjusted p-values are listed (|log…
Agilent probe ID	GeneSymbol	GeneID	Gene name	logFC	adj.P.Val
A_33_P3714341	AB363267	#N/A	#N/A	-0.800464	0.0088863
A_33_P3281435	ENST00000471857	#N/A	#N/A	-0.781811	0.0169694
A_24_P626951	ENST00000479981	#N/A	#N/A	-0.769381	0.0149942
A_32_P159192	ENST00000390247	#N/A	#N/A	-0.754622	0.0187112
A_33_P3281444	ENST00000468879	#N/A	#N/A	-0.721354	0.0234679
A_33_P3337609	NP113779	#N/A	#N/A	-0.717142	0.0210053
A_33_P3768930	BF175071	#N/A	#N/A	-0.714882	0.0295561
A_33_P3364959	DQ098707	#N/A	#N/A	-0.712903	0.0367645
A_24_P357847	ENST00000390252	#N/A	#N/A	-0.712651	0.029478
A_24_P212024	ENST00000498435	#N/A	#N/A	-0.712075	0.0191721
A_33_P3422298	S77011	#N/A	#N/A	-0.709105	0.0244818
A_23_P21800	ENST00000492167	#N/A	#N/A	-0.696494	0.0319942
A_33_P3424754	ENST00000390294	#N/A	#N/A	-0.695099	0.0369498
A_33_P3304707	ENST00000390317	#N/A	#N/A	-0.67299	0.0348139
A_33_P3376958	LOC96610	#N/A	#N/A	-0.667626	0.0249193
A_33_P3379039	IGLL5	100423062	immunoglobulin lambda-like polypeptide 5	-0.664279	0.031746
A_32_P722809	ENST00000453166	#N/A	#N/A	-0.65763	0.0118776
A_33_P3301075	ENST00000390615	#N/A	#N/A	-0.655598	0.0154116
A_24_P510357	ENST00000390312	#N/A	#N/A	-0.652017	0.0447263
A_24_P239076	IGLL1	3543	immunoglobulin lambda-like polypeptide 1	-0.651818	0.0190609
A_23_P4773	LILRB5	10990	leukocyte immunoglobulin-like receptor, subfamily B (with TM and ITIM domains), member 5	-0.649029	0.00191159
A_24_P605563	ENST00000390323	#N/A	#N/A	-0.633827	0.0319942
A_32_P157927	ENST00000390243	#N/A	#N/A	-0.631242	0.0234874
A_33_P3336822	ENST00000390297	#N/A	#N/A	-0.623491	0.0493427
A_33_P3372647	ENST00000390301	#N/A	#N/A	-0.622941	0.0141515
A_33_P3395675	ENST00000390323	#N/A	#N/A	-0.620743	0.0281796
A_24_P15388	ENST00000424969	#N/A	#N/A	-0.619428	0.0242891
A_23_P217269	VSIG4	11326	V-set and immunoglobulin domain containing 4	-0.617271	0.00290762
A_33_P3226154	ENST00000390237	#N/A	#N/A	-0.613478	0.0224153
A_23_P106656	CA7	766	carbonic anhydrase VII	-0.597158	0.00988265
A_24_P315941	ENST00000390625	#N/A	#N/A	-0.588312	0.0099487
A_24_P173566	ENST00000390319	#N/A	#N/A	-0.579916	0.0292349
A_24_P318990	ENST00000390291	#N/A	#N/A	-0.57689	0.0277217
A_23_P155688	SPINK2	6691	serine peptidase inhibitor, Kazal type 2 (acrosin-trypsin inhibitor)	-0.571669	0.00435774
A_33_P3424489	ENST00000390305	#N/A	#N/A	-0.562777	0.0492048
A_24_P358321	ENST00000491977	#N/A	#N/A	-0.540134	0.0117453
A_23_P75769	MS4A4A	51338	membrane-spanning 4-domains, subfamily A, member 4A	-0.52527	0.0108587
A_23_P167168	IGJ	#N/A	#N/A	-0.521981	0.010279
A_24_P361816	ENST00000390285	#N/A	#N/A	-0.518535	0.0149942
A_33_P3364488	FCAMR	83953	Fc receptor, IgA, IgM, high affinity	-0.505188	0.0428828
A_33_P3289248	ENST00000390600	#N/A	#N/A	-0.49013	0.0368348
A_32_P140139	F13A1	2162	coagulation factor XIII, A1 polypeptide	-0.4876	0.0102049
A_23_P501007	EFEMP1	2202	EGF containing fibulin-like extracellular matrix protein 1	-0.485814	0.010674
A_24_P144346	ENST00000426099	#N/A	#N/A	-0.482513	0.0251212
A_23_P137366	C1QB	713	complement component 1, q subcomponent, B chain	-0.476769	0.0322883
A_33_P3351180	ENST00000390547	#N/A	#N/A	-0.473749	0.0465363
A_21_P0011811	ANKRD36BP2	645784	ankyrin repeat domain 36B pseudogene 2	-0.470619	0.0131634
A_23_P84596	MZB1	51237	marginal zone B and B1 cell-specific protein	-0.469252	0.0475859
A_23_P110184	MSMO1	6307	methylsterol monooxygenase 1	-0.462779	0.00284315
A_23_P7727	HAPLN1	1404	hyaluronan and proteoglycan link protein 1	-0.46077	0.0420868
A_24_P353638	SLAMF7	57823	SLAM family member 7	-0.454272	0.0117453
A_32_P70158	LILRB3	11025	leukocyte immunoglobulin-like receptor, subfamily B (with TM and ITIM domains), member 3	-0.436501	0.0228189
A_33_P3240182	ENST00000390626	#N/A	#N/A	-0.43393	0.0401934
A_23_P86653	SRGN	5552	serglycin	-0.429876	0.0485927
A_23_P103256	CFHR3	10878	complement factor H-related 3	-0.427538	0.00767352
A_23_P99063	LUM	4060	lumican	-0.420742	0.0330173
A_23_P118834	TOP2A	7153	topoisomerase (DNA) II alpha 170kDa	-0.41677	0.00834461
A_33_P3293164	CHGA	1113	chromogranin A	-0.412734	0.0419291
A_33_P3219090	INSIG1	3638	insulin induced gene 1	-0.391649	0.0151763
A_23_P208493	LILRB2	10288	leukocyte immunoglobulin-like receptor, subfamily B (with TM and ITIM domains), member 2	-0.390305	0.0488306
A_23_P36120	MS4A6A	64231	membrane-spanning 4-domains, subfamily A, member 6A	-0.388462	0.0284484
A_23_P51085	SPC25	57405	SPC25, NDC80 kinetochore complex component	-0.385763	0.0258216
A_23_P133474	GPX3	2878	glutathione peroxidase 3	-0.382569	0.0155974
A_23_P146284	SQLE	6713	squalene epoxidase	-0.381229	0.025735
A_23_P125977	C1QC	714	complement component 1, q subcomponent, C chain	-0.372537	0.0177957
A_33_P3367692	CFH	3075	complement factor H	-0.372525	0.0161413
A_23_P97860	LIPA	3988	lipase A, lysosomal acid, cholesterol esterase	-0.370511	0.0032278
A_33_P3382856	DCN	1634	decorin	-0.36809	0.0481717
A_24_P870620	PTN	5764	pleiotrophin	-0.367347	0.0323622
A_24_P315862	ENST00000390629	#N/A	#N/A	-0.366677	0.0261875
A_23_P32500	STAB1	23166	stabilin 1	-0.366458	0.014654
A_24_P766716	CMKLR1	1240	chemerin chemokine-like receptor 1	-0.363306	0.0445203
A_23_P39067	SPIB	6689	Spi-B transcription factor (Spi-1/PU.1 related)	-0.34646	0.0480763
A_23_P84860	FAM107A	11170	family with sequence similarity 107, member A	-0.345616	0.0246716
A_23_P202448	CXCL12	6387	chemokine (C-X-C motif) ligand 12	-0.34426	0.049026
A_23_P50919	SERPINE2	5270	serpin peptidase inhibitor, clade E (nexin, plasminogen activator inhibitor type 1), member 2	-0.334997	0.0198293
A_23_P122197	CCNB1	891	cyclin B1	-0.334501	0.0293574
A_33_P3407324	GULP1	51454	GULP, engulfment adaptor PTB domain containing 1	-0.332509	0.00763247
A_33_P3307903	CDKN3	1033	cyclin-dependent kinase inhibitor 3	-0.330538	0.0279475
A_23_P138507	CDK1	983	cyclin-dependent kinase 1	-0.326772	0.022166
A_32_P62997	PBK	55872	PDZ binding kinase	-0.326618	0.0307119
A_33_P3316456	NPL	80896	N-acetylneuraminate pyruvate lyase (dihydrodipicolinate synthase)	-0.326056	0.0078336
A_23_P109913	CXCR6	10663	chemokine (C-X-C motif) receptor 6	-0.324182	0.0476249
A_33_P3258274	TFPI	7035	tissue factor pathway inhibitor (lipoprotein-associated coagulation inhibitor)	-0.322778	0.0191161
A_32_P97169	GPC6	10082	glypican 6	-0.322548	0.0493427
A_23_P430201	CEP128	145508	centrosomal protein 128kDa	-0.321181	0.0320579
A_23_P141505	CLEC10A	10462	C-type lectin domain family 10, member A	-0.315625	0.0246484
A_33_P3421571	RAPH1	65059	Ras association (RalGDS/AF-6) and pleckstrin homology domains 1	-0.31289	0.040267
A_24_P323598	ESCO2	157570	establishment of sister chromatid cohesion N-acetyltransferase 2	-0.31194	0.0356667
A_23_P148475	KIF4A	24137	kinesin family member 4A	-0.310994	0.0349198
A_33_P3318288	CFH	3075	complement factor H	-0.309532	0.0285198
A_23_P434919	RAB42	115273	RAB42, member RAS oncogene family	-0.306636	0.0307386
A_24_P251841	SETD7	80854	SET domain containing (lysine methyltransferase) 7	-0.301419	0.00325926
A_23_P259586	TTK	7272	TTK protein kinase	-0.30075	0.0493427
A_23_P114740	CFH	3075	complement factor H	-0.298467	0.0430731
A_23_P110253	KIT	3815	v-kit Hardy-Zuckerman 4 feline sarcoma viral oncogene homolog	-0.294324	0.0286279
A_33_P3292540	CDKN2C	1031	cyclin-dependent kinase inhibitor 2C (p18, inhibits CDK4)	-0.292977	0.00290762
A_23_P63751	PRDX3	10935	peroxiredoxin 3	-0.291261	0.00118408
A_23_P323751	FAM83D	81610	family with sequence similarity 83, member D	-0.281484	0.0435177
A_23_P253301	PFN2	5217	profilin 2	-0.280746	0.00236027
A_23_P379614	OIP5	11339	Opa interacting protein 5	-0.280217	0.0242971
A_33_P3317580	GFRA2	2675	GDNF family receptor alpha 2	-0.279736	0.0433734
A_24_P11315	OLFML3	56944	olfactomedin-like 3	-0.279292	0.0445203
A_23_P168229	TXNDC5	81567	thioredoxin domain containing 5 (endoplasmic reticulum)	-0.276072	0.0340772
A_23_P401606	EDIL3	10085	EGF-like repeats and discoidin I-like domains 3	-0.271159	0.0467261
A_23_P68610	TPX2	22974	TPX2, microtubule-associated	-0.270416	0.0405197
A_32_P129894	MEGF9	1955	multiple EGF-like-domains 9	-0.269362	0.00237061
A_23_P92441	MAD2L1	4085	MAD2 mitotic arrest deficient-like 1 (yeast)	-0.267101	0.0240187
A_24_P201739	SH2B3	10019	SH2B adaptor protein 3	-0.263828	0.00209488
A_23_P108501	EPHA4	2043	EPH receptor A4	0.263149	0.00167916
A_19_P00320614	LOC283177	#N/A	#N/A	0.263514	0.0462721
A_33_P3316505	SNORA73A	6080	small nucleolar RNA, H/ACA box 73A	0.264552	0.00671691
A_21_P0000263	SNORA21	619505	small nucleolar RNA, H/ACA box 21	0.265017	0.0019186
A_33_P3229380	LOC731275	#N/A	#N/A	0.269383	0.00191159
A_33_P3388527	A_33_P3388527	#N/A	#N/A	0.269678	0.0383894
A_33_P3293213	RGL3	57139	ral guanine nucleotide dissociation stimulator-like 3	0.269871	0.0257375
A_33_P3336484	NPIP	#N/A	#N/A	0.271064	0.00138084
A_21_P0013579	LOC100132352	#N/A	#N/A	0.271237	0.00191159
A_21_P0000313	SNORA15	677803	small nucleolar RNA, H/ACA box 15	0.273809	0.0133098
A_33_P3212754	FAM22F	#N/A	#N/A	0.273892	0.0303988
A_33_P3269208	STX19	415117	syntaxin 19	0.274486	0.0180192
A_23_P128351	EFCAB4B	#N/A	#N/A	0.27534	0.00241525
A_21_P0000369	SNORA16A	692073	small nucleolar RNA, H/ACA box 16A	0.275783	0.00191159
A_32_P171061	ASCL2	430	achaete-scute family bHLH transcription factor 2	0.276091	0.0151763
A_23_P313031	LOC100509490	#N/A	#N/A	0.277909	0.0331051
A_23_P59616	GTF2IRD2	84163	GTF2I repeat domain containing 2	0.278058	0.000463401
A_24_P298027	AXIN2	8313	axin 2	0.278368	0.00289173
A_21_P0010675	LOC731275	#N/A	#N/A	0.280819	0.00168646
A_33_P3247624	REP15	387849	RAB15 effector protein	0.281227	0.0348559
A_33_P3280502	A_33_P3280502	#N/A	#N/A	0.283378	0.00138084
A_21_P0000262	SNORA27	619499	small nucleolar RNA, H/ACA box 27	0.28565	0.00763247
A_23_P72697	GPIHBP1	338328	glycosylphosphatidylinositol anchored high density lipoprotein binding protein 1	0.286637	0.0349198
A_21_P0011417	PKD1	5310	polycystic kidney disease 1 (autosomal dominant)	0.288926	0.0102041
A_23_P428248	TTC21A	199223	tetratricopeptide repeat domain 21A	0.289732	0.00763247
A_33_P3365732	TNKS1BP1	85456	tankyrase 1 binding protein 1, 182kDa	0.289752	0.0242541
A_21_P0005657	XLOC_006721	#N/A	#N/A	0.290864	0.00284315
A_33_P3337009	PPCS	79717	phosphopantothenoylcysteine synthetase	0.293247	0.00167916
A_24_P941167	APOL6	80830	apolipoprotein L, 6	0.295056	0.00205652
A_32_P205624	SHC2	25759	SHC (Src homology 2 domain containing) transforming protein 2	0.296816	0.00763247
A_23_P59138	POU5F1	5460	POU class 5 homeobox 1	0.297098	0.0418392
A_33_P3322082	THC2767054	#N/A	#N/A	0.299424	0.00377276
A_33_P3378384	DNM1P46	196968	dynamin 1 pseudogene 46	0.303205	0.0176005
A_33_P3309365	FLJ40434	#N/A	#N/A	0.303501	0.0481717
A_33_P3278813	LOC100127885	#N/A	#N/A	0.305147	0.0150428
A_33_P3336514	ENST00000552123	#N/A	#N/A	0.306417	0.000324748
A_24_P194881	SHANK3	85358	SH3 and multiple ankyrin repeat domains 3	0.312643	0.00660074
A_21_P0000172	CSPG5	10675	chondroitin sulfate proteoglycan 5 (neuroglycan C)	0.314367	0.0135805
A_19_P00808452	SHANK2	22941	SH3 and multiple ankyrin repeat domains 2	0.31801	0.0467614
A_33_P3263379	SNORD17	692086	small nucleolar RNA, C/D box 17	0.318121	0.00353485
A_21_P0007890	XLOC_010191	#N/A	#N/A	0.32047	0.0486162
A_23_P335495	ANO7	50636	anoctamin 7	0.323252	0.0164003
A_21_P0013605	HMCN2	256158	hemicentin 2	0.32403	0.010279
A_33_P3361388	MYCBPAP	84073	MYCBP associated protein	0.32585	0.0223501
A_33_P3225567	TRMT2B	79979	tRNA methyltransferase 2 homolog B (S. cerevisiae)	0.331406	0.000324748
A_33_P3774867	MGC11082	#N/A	#N/A	0.333398	0.0151763
A_21_P0007870	KLRAP1	10748	killer cell lectin-like receptor subfamily A pseudogene 1	0.333867	0.0182343
A_23_P357760	ARSD	414	arylsulfatase D	0.337578	0.00399017
A_21_P0005454	XLOC_006317	#N/A	#N/A	0.34504	0.0108028
A_21_P0005658	XLOC_006721	#N/A	#N/A	0.350983	0.00120077
A_21_P0008715	XLOC_011408	#N/A	#N/A	0.352906	0.0393701
A_33_P3375133	A_33_P3375133	#N/A	#N/A	0.367476	0.039748
A_33_P3401284	RMRP	6023	RNA component of mitochondrial RNA processing endoribonuclease	0.380664	0.00241525
A_21_P0000386	SNORD89	692205	small nucleolar RNA, C/D box 89	0.395007	0.00168646
A_33_P3348086	THC2496594	#N/A	#N/A	0.401846	0.00138084
A_33_P3293773	FSIP2	401024	fibrous sheath interacting protein 2	0.402182	0.0227032
A_33_P3279708	RNU2-2	#N/A	#N/A	0.410703	0.0013525
A_33_P3304668	COL1A1	1277	collagen, type I, alpha 1	0.435471	0.039407
A_23_P139648	IAPP	3375	islet amyloid polypeptide	0.504104	0.0336274
A_21_P0000379	SNORD67	692108	small nucleolar RNA, C/D box 67	0.524756	0.0013525
A_23_P258887	ALDH1L1	10840	aldehyde dehydrogenase 1 family, member L1	0.541404	0.00191159

## Sheet: C.
Supplementary data Table 2C. Significantly downregulated (1) differentially expressed gene (DEGs) in colonic tissue of subjects (N=57) consuming 2 weeks of processed red meat with standard levels of nitrite and enriched with phytochemicals (standard-nitrite PHYTOME meat) compared to baseline levels. Control corrected log2 fold changes (FC) and multiple testing adjusted p-values are listed (|log2 …
Agilent probe ID	GeneSymbol	GeneID	Gene name	logFC	adj.P.Val
A_23_P118150	23204	ARL6IP1	ADP-ribosylation factor-like 6 interacting protein 1	-0.294382	0.0468024

## Sheet: D.
Supplementary data Table 2D. Significant genes (negatively (13) and positively (12) correlating genes) in colonic tissue associated with ATNC levels in feacal water of the subjects (N=52). Regression coefficients (log2) and multiple testing adjusted p-values are listed (FDR corrected p-value<0.05). The regression coefficient indicates the change in log2 gene expression when exposure increases 1 u…
Agilent probe ID	GeneSymbol	GeneID	Gene name	Regression coefficient	adj.P.Val
A_33_P3642648	ZNF460	10794	zinc finger protein 460	-0.0158704	8.36893e-07
A_24_P943193	PREPL	9581	prolyl endopeptidase-like	-0.00779628	5.40018e-05
A_24_P374516	TMSB4X	7114	thymosin beta 4, X-linked	-0.00675136	0.00111525
A_33_P3364389	SYT8	90019	synaptotagmin VIII	-0.0155199	0.00147629
A_23_P315836	BAIAP2	10458	BAI1-associated protein 2	0.0139031	0.00974468
A_24_P220454	CUX1	1523	cut-like homeobox 1	-0.00506251	0.0131239
A_24_P285623	DGUOK	1716	deoxyguanosine kinase	-0.00438777	0.0163973
A_33_P3243264	DNLZ	728489	DNL-type zinc finger	0.00875292	0.0163973
A_33_P3358403	DNLZ	728489	DNL-type zinc finger	0.00863455	0.0179024
A_33_P3393175	CAPN7	23473	calpain 7	-0.0102424	0.0216118
A_24_P303974	CDC123	8872	cell division cycle 123	-0.00477319	0.0216118
A_24_P148043	FAM20B	9917	family with sequence similarity 20, member B	-0.00444513	0.0216118
A_23_P70047	MATR3	9782	matrin 3	-0.00443914	0.0216118
A_19_P00320640	JPX	554203	JPX transcript, XIST activator (non-protein coding)	0.00396984	0.0216118
A_24_P37939	RPS14	6208	ribosomal protein S14	0.00517041	0.0216118
A_23_P217339	PRKX	5613	protein kinase, X-linked	0.00551448	0.0216118
A_23_P62890	GBP1	2633	guanylate binding protein 1, interferon-inducible	0.0138999	0.0216118
A_23_P171336	NXF3	56000	nuclear RNA export factor 3	0.0188636	0.0216118
A_33_P3251776	HSD3B7	80270	hydroxy-delta-5-steroid dehydrogenase, 3 beta- and steroid delta-isomerase 7	0.00720624	0.0221361
A_24_P23258	GRAMD4	23151	GRAM domain containing 4	-0.00640535	0.0252768
A_24_P175989	VPS29	51699	vacuolar protein sorting 29 homolog (S. cerevisiae)	-0.00455365	0.0252768
A_33_P3261818	MDH1	4190	malate dehydrogenase 1, NAD (soluble)	-0.00426532	0.0290648
A_23_P202978	CASP1	834	caspase 1, apoptosis-related cysteine peptidase	0.00908389	0.0291667
A_32_P78816	PSPH	5723	phosphoserine phosphatase	0.00541611	0.0292366
A_33_P3309491	PTPRU	10076	protein tyrosine phosphatase, receptor type, U	0.0107457	0.0318481
A_19_P00319623	JPX	554203	JPX transcript, XIST activator (non-protein coding)	0.00378138	0.034723
A_23_P138680	IL15RA	3601	interleukin 15 receptor, alpha	0.00760981	0.0480114

## Sheet: E.
Supplementary data Table 2E. Significant genes (negatively (105) and positively (144) correlating genes) in colonic tissue associated with the presence of phytochemicals in the diet of the subjects (N=57). Regression coefficients (log2) and multiple testing adjusted p-values are listed (FDR corrected p-value<0.15). The regression coefficient indicates the change in log2 gene expression when expos…
Agilent probe ID	GeneSymbol	GeneID	Gene name	Regression coefficient	adj.P.Val
A_21_P0000223	SNORD15B	114599	small nucleolar RNA, C/D box 15B	0.231706	0.108009
A_21_P0010578	LOC101926980	101926980	septin-7-like	0.120474	0.108009
A_21_P0010755	RNF123	63891	ring finger protein 123	0.175766	0.108009
A_21_P0011381	GOLGA6L4	643707	golgin A6 family-like 4	0.156187	0.108009
A_21_P0011889	LOC101927187	101927187	uncharacterized LOC101927187	0.215374	0.108009
A_21_P0013579	N/A	N/A	ENST00000585984	0.184017	0.108009
A_23_P118150	ARL6IP1	23204	ADP-ribosylation factor-like 6 interacting protein 1	-0.135041	0.108009
A_23_P143446	MRPL39	54148	mitochondrial ribosomal protein L39	-0.104759	0.108009
A_23_P158024	DCTN3	11258	dynactin 3 (p22)	-0.118635	0.108009
A_23_P35576	ZNF518A	9849	zinc finger protein 518A	0.135191	0.108009
A_23_P357760	ARSD	414	arylsulfatase D	0.247539	0.108009
A_23_P63751	PRDX3	10935	peroxiredoxin 3	-0.207087	0.108009
A_23_P80382	PRR5	55615	proline rich 5 (renal)	0.123126	0.108009
A_32_P132438	AKAP1	8165	A kinase (PRKA) anchor protein 1	0.104434	0.108009
A_32_P180971	LOC728323	728323	uncharacterized LOC728323	0.14766	0.108009
A_33_P3243878	GOLGA6L4	643707	golgin A6 family-like 4	0.151444	0.108009
A_33_P3348086	N/A	N/A	HERV-K_19p13.11 provirus ancestral Env polyprotein precursor (Envelope polyprotein) (HERV-K113 envelope protein) (EnvK5 protein) [THC2503284]	0.270664	0.108009
A_33_P3292540	CDKN2C	1031	cyclin-dependent kinase inhibitor 2C (p18, inhibits CDK4)	-0.224011	0.113255
A_21_P0009194	N/A	N/A	ENST00000425510	0.170698	0.121429
A_23_P119418	URI1	8725	URI1, prefoldin-like chaperone	0.093762	0.121429
A_23_P205575	GPR135	64582	G protein-coupled receptor 135	0.152504	0.121429
A_23_P41818	ZFR	51663	zinc finger RNA binding protein	-0.0892282	0.121429
A_23_P75083	ZMYND11	10771	zinc finger, MYND-type containing 11	0.169859	0.121429
A_24_P34545	ING5	84289	inhibitor of growth family, member 5	0.154913	0.121429
A_24_P414999	LAPTM4B	55353	lysosomal protein transmembrane 4 beta	-0.189562	0.121429
A_33_P3390284	FAM122B	159090	family with sequence similarity 122B	0.150935	0.121429
A_23_P128351	EFCAB4B	84766	EF-hand calcium binding domain 4B	0.184606	0.129564
A_23_P203819	GOLGA3	2802	golgin A3	0.090769	0.129564
A_23_P216476	ZBTB5	9925	zinc finger and BTB domain containing 5	-0.0788453	0.129564
A_24_P873764	BCR	613	breakpoint cluster region	0.0867	0.129564
A_32_P109704	SFSWAP	6433	splicing factor, suppressor of white-apricot family	0.114218	0.129564
A_24_P410516	GOLGA6L9	440295	golgin A6 family-like 9	0.146091	0.13368
A_23_P46725	EPC1	80314	enhancer of polycomb homolog 1 (Drosophila)	0.118264	0.139175
A_21_P0000263	SNORA21	619505	small nucleolar RNA, H/ACA box 21	0.183348	0.146644
A_23_P106998	MRPS23	51649	mitochondrial ribosomal protein S23	-0.140434	0.146644
A_23_P108501	EPHA4	2043	EPH receptor A4	0.157451	0.146644
A_23_P141715	TPGS2	25941	tubulin polyglutamylase complex subunit 2	-0.10576	0.146644
A_23_P211056	PAXBP1	94104	PAX3 and PAX7 binding protein 1	0.125939	0.146644
A_23_P26358	SMG1	23049	SMG1 phosphatidylinositol 3-kinase-related kinase	0.144876	0.146644
A_23_P63096	VHLL	391104	von Hippel-Lindau tumor suppressor-like	-0.29222	0.146644
A_24_P225468	ANP32E	81611	acidic (leucine-rich) nuclear phosphoprotein 32 family, member E	-0.196739	0.146644
A_24_P41570	H2AFZ	3015	H2A histone family, member Z	-0.162145	0.146644
A_33_P3213645	ERN2	10595	endoplasmic reticulum to nucleus signaling 2	0.169258	0.146644
A_33_P3231432	LDHB	3945	lactate dehydrogenase B	-0.2055	0.146644
A_33_P3238685	TET2	54790	tet methylcytosine dioxygenase 2	0.148	0.146644
A_33_P3247933	GCC2	9648	GRIP and coiled-coil domain containing 2	0.107971	0.146644
A_33_P3484806	N/A	N/A	ENST00000499939	0.237768	0.146644
A_21_P0005577	XLOC_006258	N/A	N/A	0.165282	0.148398
A_23_P355455	TBC1D5	9779	TBC1 domain family, member 5	-0.186083	0.148398
A_23_P59616	GTF2IRD2	84163	GTF2I repeat domain containing 2	0.163955	0.148398
A_33_P3306823	ZNF846	162993	zinc finger protein 846	0.174375	0.148398
A_21_P0014261	LOC102723539	102723539	uncharacterized LOC102723539	0.160621	0.150076
A_23_P106737	LUC7L	55692	LUC7-like (S. cerevisiae)	0.116311	0.150076
A_23_P1343	STAM	8027	signal transducing adaptor molecule (SH3 domain and ITAM motif) 1	-0.138431	0.150076
A_23_P46924	BUB3	9184	BUB3 mitotic checkpoint protein	-0.102982	0.150076
A_33_P3242548	PRDM5	11107	PR domain containing 5	0.163755	0.150076
A_33_P3245977	SHROOM1	134549	shroom family member 1	0.185326	0.150076
A_33_P3372237	DCAF13	25879	DDB1 and CUL4 associated factor 13	-0.165636	0.150076
A_24_P302802	PCCB	5096	propionyl CoA carboxylase, beta polypeptide	-0.152028	0.152045
A_33_P3395314	N/A	N/A	N/A	-0.45269	0.152045
A_19_P00319201	CCDC149	91050	coiled-coil domain containing 149	0.135696	0.152073
A_21_P0005658	N/A	N/A	ENST00000514145	0.201889	0.152073
A_23_P101281	ZNF587	84914	zinc finger protein 587	0.0933075	0.152073
A_23_P128930	PSMC6	5706	proteasome (prosome, macropain) 26S subunit, ATPase, 6	-0.0771118	0.152073
A_23_P153360	SMIM7	79086	small integral membrane protein 7	0.069395	0.152073
A_23_P203540	EHF	26298	ets homologous factor	0.132655	0.152073
A_23_P204423	PPP1CC	5501	protein phosphatase 1, catalytic subunit, gamma isozyme	-0.0944322	0.152073
A_23_P218423	MRPL10	124995	mitochondrial ribosomal protein L10	-0.0736277	0.152073
A_23_P23141	H3F3A	3020	H3 histone, family 3A	-0.0593789	0.152073
A_23_P323751	FAM83D	81610	family with sequence similarity 83, member D	-0.290534	0.152073
A_23_P88099	MCF2L	23263	MCF.2 cell line derived transforming sequence-like	0.149146	0.152073
A_24_P58727	N/A	N/A	N/A	-0.119892	0.152073
A_33_P3218760	UPF2	26019	UPF2 regulator of nonsense transcripts homolog (yeast)	0.113231	0.152073
A_33_P3279708	RNU2-1	6066	RNA, U2 small nuclear 1	0.235322	0.152073
A_33_P3283201	N/A	N/A	Homo sapiens cDNA FLJ45443 fis, clone BRSSN2012157. [AK128779]	0.157915	0.152073
A_33_P3283626	RNPC3	55599	RNA-binding region (RNP1, RRM) containing 3	0.141617	0.152073
A_33_P3296497	PTPRK	5796	protein tyrosine phosphatase, receptor type, K	0.156867	0.152073
A_33_P3297888	CCDC125	202243	coiled-coil domain containing 125	0.139454	0.152073
A_33_P3303372	PARD3	56288	par-3 family cell polarity regulator	0.106072	0.152073
A_33_P3337981	FIG4	9896	FIG4 homolog, SAC1 lipid phosphatase domain containing (S. cerevisiae)	-0.147217	0.152073
A_24_P159094	UBR7	55148	ubiquitin protein ligase E3 component n-recognin 7 (putative)	-0.0678141	0.155258
A_33_P3416037	FAM96A	84191	family with sequence similarity 96, member A	-0.0969278	0.157942
A_19_P00318641	TSTD3	100130890	thiosulfate sulfurtransferase (rhodanese)-like domain containing 3	0.119433	0.159103
A_21_P0000248	SNORA66	26782	small nucleolar RNA, H/ACA box 66	-0.142739	0.159103
A_21_P0000379	SNORD67	692108	small nucleolar RNA, C/D box 67	0.298784	0.159103
A_21_P0014604	NOTCH2NL	388677	notch 2 N-terminal like	-0.120975	0.159103
A_23_P122863	GRB10	2887	growth factor receptor-bound protein 10	0.137072	0.159103
A_23_P13899	GAPDH	2597	glyceraldehyde-3-phosphate dehydrogenase	-0.0672388	0.159103
A_23_P200772	ZNF644	84146	zinc finger protein 644	0.0937729	0.159103
A_23_P29318	SAMM50	25813	SAMM50 sorting and assembly machinery component	-0.0874835	0.159103
A_23_P388146	N/A	N/A	ENST00000604665	0.107905	0.159103
A_24_P252973	CLP1	10978	cleavage and polyadenylation factor I subunit 1	-0.131498	0.159103
A_24_P283928	NABP2	79035	nucleic acid binding protein 2	-0.1293	0.159103
A_24_P304723	PPIB	5479	peptidylprolyl isomerase B (cyclophilin B)	-0.110841	0.159103
A_32_P55860	SKA2	348235	spindle and kinetochore associated complex subunit 2	-0.174022	0.159103
A_33_P3214446	RFC3	5983	replication factor C (activator 1) 3, 38kDa	-0.308194	0.159103
A_33_P3239101	GOLGA6L9	440295	golgin A6 family-like 9	0.168012	0.159103
A_33_P3243588	PEX3	8504	peroxisomal biogenesis factor 3	-0.164396	0.159103
A_33_P3286608	PGBD2	267002	piggyBac transposable element derived 2	0.120289	0.159103
A_33_P3289745	N/A	N/A	ENST00000601917	0.168619	0.159103
A_33_P3301469	ANKRD30BL	554226	ankyrin repeat domain 30B-like	0.223275	0.159103
A_33_P3317543	GTF2IRD2B	389524	GTF2I repeat domain containing 2B	0.164604	0.159103
A_33_P3349045	IL4R	3566	interleukin 4 receptor	-0.147898	0.159103
A_33_P3359157	FAM189B	10712	family with sequence similarity 189, member B	-0.13443	0.159103
A_33_P3370634	CNIH1	10175	cornichon family AMPA receptor auxiliary protein 1	-0.140822	0.159103
A_33_P3421365	ZNF169	169841	zinc finger protein 169	0.119976	0.159103
A_33_P3802146	N/A	N/A	ENST00000505089	0.133841	0.159103
A_33_P3399028	TLK2	11011	tousled-like kinase 2	0.122395	0.162415
A_33_P3234864	UTRN	7402	utrophin	0.127634	0.163102
A_33_P3350758	RASAL2	9462	RAS protein activator like 2	0.143191	0.16532
A_21_P0012174	XLOC_014512	N/A	N/A	-0.096174	0.165756
A_23_P151614	PSME1	5720	proteasome (prosome, macropain) activator subunit 1 (PA28 alpha)	-0.103737	0.165756
A_24_P15754	TOMM40	10452	translocase of outer mitochondrial membrane 40 homolog (yeast)	-0.162114	0.165756
A_33_P3267562	VAX2	25806	ventral anterior homeobox 2	0.259973	0.165756
A_33_P3280502	N/A	N/A	N/A	0.148378	0.165756
A_33_P3321923	N/A	N/A	N/A	-0.0981703	0.165756
A_21_P0011291	HERC2	8924	HECT and RLD domain containing E3 ubiquitin protein ligase 2	0.123709	0.167083
A_21_P0000501	SNORD97	692223	small nucleolar RNA, C/D box 97	0.197066	0.169638
A_33_P3258612	PCNA	5111	proliferating cell nuclear antigen	-0.171829	0.169638
A_33_P3306452	N/A	N/A	ENST00000465474	-0.142367	0.169638
A_23_P208788	C19orf33	64073	chromosome 19 open reading frame 33	0.114934	0.173409
A_33_P3288774	RC3H1	149041	ring finger and CCCH-type domains 1	0.0834524	0.173409
A_23_P112596	ADK	132	adenosine kinase	-0.0983808	0.17567
A_33_P3290667	SELT	51714	selenoprotein T	-0.111636	0.17567
A_19_P00812215	MRPL39	54148	mitochondrial ribosomal protein L39	-0.0991187	0.179725
A_23_P314760	PRKAG2	51422	protein kinase, AMP-activated, gamma 2 non-catalytic subunit	0.11524	0.179725
A_23_P363316	HOXB5	3215	homeobox B5	0.159274	0.179725
A_24_P345993	CANX	821	calnexin	-0.123311	0.179725
A_24_P391368	ATXN10	25814	ataxin 10	-0.108988	0.179725
A_33_P3362326	FHL2	2274	four and a half LIM domains 2	0.152498	0.179725
A_33_P3389917	MTR	4548	5-methyltetrahydrofolate-homocysteine methyltransferase	0.223465	0.179725
A_23_P68884	DRG1	4733	developmentally regulated GTP binding protein 1	-0.102791	0.18151
A_24_P71439	PUM2	23369	pumilio RNA-binding family member 2	0.0996275	0.18151
A_19_P00807336	PPA1	5464	pyrophosphatase (inorganic) 1	-0.10484	0.182039
A_23_P55342	DVL2	1856	dishevelled segment polarity protein 2	-0.087867	0.182039
A_33_P3285277	CACNB2	783	calcium channel, voltage-dependent, beta 2 subunit	0.185393	0.182039
A_23_P115022	TMEM125	128218	transmembrane protein 125	0.103976	0.182458
A_23_P138507	CDK1	983	cyclin-dependent kinase 1	-0.283523	0.182458
A_23_P42738	FAM220A	84792	family with sequence similarity 220, member A	-0.0954492	0.182458
A_24_P191312	SLC1A4	6509	solute carrier family 1 (glutamate/neutral amino acid transporter), member 4	-0.203168	0.182458
A_24_P192727	KAZALD1	81621	Kazal-type serine peptidase inhibitor domain 1	0.14835	0.182458
A_33_P3401284	RMRP	6023	RNA component of mitochondrial RNA processing endoribonuclease	0.215046	0.182458
A_21_P0000386	SNORD89	692205	small nucleolar RNA, C/D box 89	0.223083	0.182632
A_33_P3255766	NIF3L1	60491	NIF3 NGG1 interacting factor 3-like 1 (S. cerevisiae)	-0.103402	0.182632
A_23_P204850	RB1	5925	retinoblastoma 1	-0.10559	0.184623
A_33_P3257609	PPP1R12B	4660	protein phosphatase 1, regulatory subunit 12B	0.152496	0.184623
A_33_P3229380	LINC01347	731275	long intergenic non-protein coding RNA 1347	0.143872	0.186101
A_33_P3373892	NAA35	60560	N(alpha)-acetyltransferase 35, NatC auxiliary subunit	0.118312	0.186101
A_23_P118834	TOP2A	7153	topoisomerase (DNA) II alpha 170kDa	-0.310796	0.186511
A_19_P00805273	PSMD14	10213	proteasome (prosome, macropain) 26S subunit, non-ATPase, 14	-0.156871	0.187431
A_21_P0000286	SNORD48	26801	small nucleolar RNA, C/D box 48	0.131612	0.187431
A_21_P0006717	LOC101060609	101060609	uncharacterized LOC101060609	0.165236	0.187431
A_21_P0010871	BMS1P5	399761	BMS1 pseudogene 5	0.0941303	0.187431
A_21_P0013752	N/A	N/A	N/A	-0.259235	0.187431
A_21_P0014867	N/A	N/A	N/A	-0.171222	0.187431
A_23_P142776	EIF3F	8665	eukaryotic translation initiation factor 3, subunit F	-0.100768	0.187431
A_23_P25224	YBX3	8531	Y box binding protein 3	0.111396	0.187431
A_23_P258887	ALDH1L1	10840	aldehyde dehydrogenase 1 family, member L1	0.281072	0.187431
A_23_P343411	AGRN	375790	agrin	0.101929	0.187431
A_23_P345591	PSMA2	5683	proteasome (prosome, macropain) subunit, alpha type, 2	-0.0771751	0.187431
A_23_P48669	CDKN3	1033	cyclin-dependent kinase inhibitor 3	-0.28095	0.187431
A_23_P98898	CDK2	1017	cyclin-dependent kinase 2	-0.133245	0.187431
A_24_P15821	N/A	N/A	N/A	-0.0829263	0.187431
A_24_P245358	ATP5A1	498	ATP synthase, H+ transporting, mitochondrial F1 complex, alpha subunit 1, cardiac muscle	-0.0898765	0.187431
A_24_P251841	SETD7	80854	SET domain containing (lysine methyltransferase) 7	-0.191517	0.187431
A_24_P58177	C14orf159	80017	chromosome 14 open reading frame 159	0.133355	0.187431
A_33_P3239405	TMEM9	252839	transmembrane protein 9	-0.158988	0.187431
A_33_P3297921	MRPL37	51253	mitochondrial ribosomal protein L37	-0.0733348	0.187431
A_33_P3336514	N/A	N/A	ENST00000552123	0.140946	0.187431
A_33_P3337277	LOC100129846	100129846	uncharacterized LOC100129846	0.19818	0.187431
A_33_P3351894	LOC284889	284889	uncharacterized LOC284889	-0.110772	0.187431
A_33_P3381943	DMTF1	9988	cyclin D binding myb-like transcription factor 1	0.127824	0.187431
A_33_P3413463	BRF1	2972	BRF1, RNA polymerase III transcription initiation factor 90 kDa subunit	0.070396	0.187431
A_21_P0003812	XLOC_004205	N/A	N/A	-0.416518	0.187713
A_23_P111343	BCLAF1	9774	BCL2-associated transcription factor 1	0.104289	0.187713
A_23_P121806	ENOPH1	58478	enolase-phosphatase 1	-0.104584	0.187713
A_23_P143650	DUSP18	150290	dual specificity phosphatase 18	0.127789	0.187713
A_23_P159039	SCRIB	23513	scribbled planar cell polarity protein	0.0590225	0.187713
A_23_P210379	ARFGAP1	55738	ADP-ribosylation factor GTPase activating protein 1	0.0987047	0.187713
A_23_P215419	ICA1	3382	islet cell autoantigen 1, 69kDa	0.0933908	0.187713
A_23_P63219	POGZ	23126	pogo transposable element with ZNF domain	0.104173	0.187713
A_23_P67771	BARD1	580	BRCA1 associated RING domain 1	-0.130459	0.187713
A_24_P267592	SAMHD1	25939	SAM domain and HD domain 1	-0.21533	0.187713
A_24_P306561	TCF25	22980	transcription factor 25 (basic helix-loop-helix)	0.0872879	0.187713
A_33_P3232624	LOC100288069	100288069	uncharacterized LOC100288069	0.137961	0.187713
A_33_P3239414	N/A	N/A	N/A	-0.082737	0.187713
A_33_P3240674	BRD3	8019	bromodomain containing 3	0.142465	0.187713
A_33_P3281686	TSC2	7249	tuberous sclerosis 2	0.125097	0.187713
A_33_P3347343	CCDC102B	79839	coiled-coil domain containing 102B	0.197515	0.187713
A_21_P0000358	SNORA71C	677839	small nucleolar RNA, H/ACA box 71C	0.186986	0.188289
A_21_P0008046	AHSA2	130872	AHA1, activator of heat shock 90kDa protein ATPase homolog 2 (yeast)	0.121472	0.188289
A_21_P0009119	N/A	N/A	N/A	0.129571	0.188289
A_23_P255884	GSN	2934	gelsolin	0.116396	0.188289
A_23_P7101	SLBP	7884	stem-loop binding protein	-0.129778	0.188289
A_24_P372012	ICA1	3382	islet cell autoantigen 1, 69kDa	0.106091	0.188289
A_33_P3414695	HP1BP3	50809	heterochromatin protein 1, binding protein 3	0.12404	0.188289
A_21_P0000690	HOTTIP	100316868	HOXA distal transcript antisense RNA	0.176461	0.189644
A_33_P3403576	FCGR2C	9103	Fc fragment of IgG, low affinity IIc, receptor for (CD32) (gene/pseudogene)	-0.292703	0.190217
A_33_P3404097	PGM5P2	595135	phosphoglucomutase 5 pseudogene 2	0.111105	0.190217
A_33_P3425356	ARMC8	25852	armadillo repeat containing 8	0.0573479	0.190217
A_33_P3839760	C19orf24	55009	chromosome 19 open reading frame 24	0.0775537	0.190717
A_32_P180210	FAM35A	54537	family with sequence similarity 35, member A	0.10739	0.191242
A_24_P280983	HOXA11-AS	221883	HOXA11 antisense RNA	0.171897	0.192292
A_23_P395555	ZNF226	7769	zinc finger protein 226	0.112776	0.192889
A_33_P3334343	HERC2	8924	HECT and RLD domain containing E3 ubiquitin protein ligase 2	0.120938	0.192889
A_33_P3418942	NUDT21	11051	nudix (nucleoside diphosphate linked moiety X)-type motif 21	-0.0926119	0.193284
A_23_P200710	PIK3C2B	5287	phosphatidylinositol-4-phosphate 3-kinase, catalytic subunit type 2 beta	0.0765415	0.194031
A_23_P355776	LINC00266-1	140849	long intergenic non-protein coding RNA 266-1	0.161023	0.194031
A_24_P303974	CDC123	8872	cell division cycle 123	-0.0817736	0.194031
A_21_P0000236	SNORA64	26784	small nucleolar RNA, H/ACA box 64	0.123659	0.196004
A_21_P0000697	LOC100505912	100505912	uncharacterized LOC100505912	0.143732	0.196004
A_21_P0000924	LINC01341	149134	long intergenic non-protein coding RNA 1341	0.170025	0.196004
A_21_P0010675	LINC01347	731275	long intergenic non-protein coding RNA 1347	0.145387	0.196004
A_21_P0013325	XLOC_014512	N/A	N/A	0.126153	0.196004
A_23_P102517	PDE6D	5147	phosphodiesterase 6D, cGMP-specific, rod, delta	-0.105301	0.196004
A_23_P107073	RPA1	6117	replication protein A1, 70kDa	-0.085937	0.196004
A_23_P109928	PSMD6	9861	proteasome (prosome, macropain) 26S subunit, non-ATPase, 6	-0.0836258	0.196004
A_23_P146637	SIGMAR1	10280	sigma non-opioid intracellular receptor 1	-0.0838373	0.196004
A_23_P149649	SDHB	6390	succinate dehydrogenase complex, subunit B, iron sulfur (Ip)	-0.108553	0.196004
A_23_P155688	SPINK2	6691	serine peptidase inhibitor, Kazal type 2 (acrosin-trypsin inhibitor)	-0.333776	0.196004
A_23_P164047	MMD	23531	monocyte to macrophage differentiation-associated	-0.170497	0.196004
A_23_P212706	ATG3	64422	autophagy related 3	-0.088332	0.196004
A_23_P28878	C20orf27	54976	chromosome 20 open reading frame 27	-0.156175	0.196004
A_23_P358195	GOLGA6L4	643707	golgin A6 family-like 4	0.167084	0.196004
A_23_P414899	TTC17	55761	tetratricopeptide repeat domain 17	0.0964943	0.196004
A_23_P430161	EXOC8	149371	exocyst complex component 8	-0.0971248	0.196004
A_23_P51085	SPC25	57405	SPC25, NDC80 kinetochore complex component	-0.324558	0.196004
A_23_P56567	GEMIN6	79833	gem (nuclear organelle) associated protein 6	-0.091616	0.196004
A_23_P63655	ATP5C1	509	ATP synthase, H+ transporting, mitochondrial F1 complex, gamma polypeptide 1	-0.106424	0.196004
A_23_P6398	AP1B1	162	adaptor-related protein complex 1, beta 1 subunit	-0.107774	0.196004
A_24_P141736	METAP2	10988	methionyl aminopeptidase 2	-0.146776	0.196004
A_24_P184799	COCH	1690	cochlin	-0.282023	0.196004
A_24_P18621	AEBP2	121536	AE binding protein 2	-0.0952805	0.196004
A_24_P358084	N/A	N/A	ENST00000532936	0.135115	0.196004
A_33_P3214785	LEPROT	54741	leptin receptor overlapping transcript	0.113532	0.196004
A_33_P3256894	FAM21C	253725	family with sequence similarity 21, member C	0.134012	0.196004
A_33_P3269598	ERCC6L2	375748	excision repair cross-complementation group 6-like 2	0.0937819	0.196004
A_33_P3269650	LOC100128402	100128402	uncharacterized LOC100128402	0.145221	0.196004
A_33_P3272395	RAB19	401409	RAB19, member RAS oncogene family	0.157242	0.196004
A_33_P3289705	GOLGB1	2804	golgin B1	0.110701	0.196004
A_33_P3295578	TCEAL8	90843	transcription elongation factor A (SII)-like 8	-0.110558	0.196004
A_33_P3339066	RNPC3	55599	RNA-binding region (RNP1, RRM) containing 3	0.119614	0.196004
A_33_P3339231	UBN2	254048	ubinuclein 2	0.0918749	0.196004
A_33_P3341836	ZNF780B	163131	zinc finger protein 780B	0.121428	0.196004
A_33_P3358069	IDH3B	3420	isocitrate dehydrogenase 3 (NAD+) beta	-0.0801927	0.196004
A_33_P3394380	AKAP5	9495	A kinase (PRKA) anchor protein 5	0.155795	0.196004
A_23_P3302	MNS1	55329	meiosis-specific nuclear structural 1	-0.253784	0.197881
A_21_P0010393	XLOC_014159	N/A	N/A	-0.195446	0.198947
A_23_P322704	FAM177A1	283635	family with sequence similarity 177, member A1	0.0971186	0.19984
A_23_P3302	MNS1	55329	meiosis-specific nuclear structural 1	-0.253784	0.197881
A_21_P0010393	XLOC_014159	N/A	N/A	-0.195446	0.198947
A_23_P322704	FAM177A1	283635	family with sequence similarity 177, member A1	0.0971186	0.19984

## Sheet: F.
Supplementary data Table 2F. Significant genes (negatively (49) and positively (165) correlating unique genes) in colonic tissue associated with the presence of phytochemicals in the diet and ATNC levels in feacal water of the subjects (N=52). Regression coefficients (log2) and multiple testing adjusted p-values are listed (FDR corrected p-value<0.15). The regression coefficient indicates the cha…
Agilent probe ID	GeneSymbol	GeneID	Gene name	Regression coefficient	adj.P.Val
A_24_P329924	SIK3	23387	SIK family kinase 3	0.0142616	0.0572694
A_33_P3372389	NPHP4	261734	nephronophthisis 4	-0.0586349	0.0572694
A_24_P148043	FAM20B	9917	family with sequence similarity 20, member B	0.0103919	0.0588522
A_21_P0000585	TRAPPC1	58485	trafficking protein particle complex 1	-0.0082242	0.0879518
A_21_P0013893	XLOC_014512	N/A	N/A	0.037544	0.0879518
A_21_P0013894	XLOC_014512	N/A	N/A	0.0325469	0.0879518
A_23_P24083	PNLIPRP2	5408	pancreatic lipase-related protein 2	0.0247766	0.0879518
A_23_P25073	MRPS35	60488	mitochondrial ribosomal protein S35	0.0100979	0.0879518
A_23_P399501	PKM	5315	pyruvate kinase, muscle	-0.0104493	0.0879518
A_23_P401547	PVRL3	25945	poliovirus receptor-related 3	0.0171507	0.0879518
A_23_P77590	VAC14	55697	Vac14 homolog (S. cerevisiae)	-0.0111056	0.0879518
A_24_P139094	SH3GL1	6455	SH3-domain GRB2-like 1	-0.0109649	0.0879518
A_24_P175989	VPS29	51699	vacuolar protein sorting 29 homolog (S. cerevisiae)	0.0101198	0.0879518
A_24_P182764	ATG4B	23192	autophagy related 4B, cysteine peptidase	0.0128614	0.0879518
A_24_P9090	HNRNPDL	9987	heterogeneous nuclear ribonucleoprotein D-like	0.0102898	0.0879518
A_33_P3278435	COA4	51287	cytochrome c oxidase assembly factor 4 homolog (S. cerevisiae)	0.0107374	0.0879518
A_33_P3301174	TMED2	10959	transmembrane emp24 domain trafficking protein 2	0.00802274	0.0879518
A_19_P00317108	LINC00657	647979	long intergenic non-protein coding RNA 657	0.0114578	0.0905098
A_23_P95130	SLC37A3	84255	solute carrier family 37, member 3	0.00914644	0.0905098
A_32_P435367	PSMD4	5710	proteasome (prosome, macropain) 26S subunit, non-ATPase, 4	0.00890098	0.0905098
A_33_P3246007	APOA1BP	128240	apolipoprotein A-I binding protein	0.0111705	0.0905098
A_32_P38623	PPP1R9A	55607	protein phosphatase 1, regulatory subunit 9A	0.0140395	0.0917623
A_33_P3296682	NDUFB5	4711	NADH dehydrogenase (ubiquinone) 1 beta subcomplex, 5, 16kDa	0.0085348	0.0917623
A_23_P94860	NUDT9	53343	nudix (nucleoside diphosphate linked moiety X)-type motif 9	0.0137236	0.100715
A_33_P3216955	ANAPC16	119504	anaphase promoting complex subunit 16	0.0118932	0.100715
A_24_P497186	IRF2BP2	359948	interferon regulatory factor 2 binding protein 2	0.0157438	0.103387
A_21_P0010639	RPSA	3921	ribosomal protein SA	0.00691914	0.116692
A_24_P376294	HNRNPUL1	11100	heterogeneous nuclear ribonucleoprotein U-like 1	-0.00991136	0.116692
A_21_P0000666	LOC100129361	100129361	chromosome X open reading frame 69-like	0.0133605	0.11682
A_24_P252794	CUL2	8453	cullin 2	0.0167737	0.11682
A_24_P25326	ZMYM6	9204	zinc finger, MYM-type 6	0.01151	0.11682
A_33_P3235987	PIN4	5303	protein (peptidylprolyl cis/trans isomerase) NIMA-interacting, 4 (parvulin)	0.0134041	0.11682
A_33_P3360728	BLVRB	645	biliverdin reductase B (flavin reductase (NADPH))	0.0103853	0.11682
A_33_P3382709	LEMD3	23592	LEM domain containing 3	0.00972461	0.11682
A_23_P150092	SEPHS1	22929	selenophosphate synthetase 1	-0.00532331	0.125612
A_23_P214222	MARCKS	4082	myristoylated alanine-rich protein kinase C substrate	0.0100789	0.125612
A_23_P433132	KRTCAP3	200634	keratinocyte associated protein 3	0.0132742	0.125612
A_32_P217140	ISX	91464	intestine-specific homeobox	0.0210333	0.125612
A_33_P3379371	RYK	6259	receptor-like tyrosine kinase	0.00828745	0.125612
A_33_P3404470	UNC93B1	81622	unc-93 homolog B1 (C. elegans)	-0.0102142	0.125612
A_23_P204640	NANOG	79923	Nanog homeobox	0.0200615	0.129251
A_24_P286054	ZFYVE16	9765	zinc finger, FYVE domain containing 16	0.0112574	0.129251
A_24_P86868	METTL10	399818	methyltransferase like 10	0.00857622	0.129251
A_33_P3370855	N/A	N/A	N/A	0.0213789	0.129251
A_33_P3373298	STAG3L4	64940	stromal antigen 3-like 4 (pseudogene)	0.00893962	0.129251
A_23_P417282	IGF1R	3480	insulin-like growth factor 1 receptor	0.0112965	0.12991
A_33_P3313830	LINC01184	644873	long intergenic non-protein coding RNA 1184	0.0106192	0.12991
A_23_P139486	CDK2AP1	8099	cyclin-dependent kinase 2 associated protein 1	-0.00951731	0.135205
A_23_P46982	MMS19	64210	MMS19 nucleotide excision repair homolog (S. cerevisiae)	0.00888678	0.135205
A_24_P125881	DGCR2	9993	DiGeorge syndrome critical region gene 2	0.010469	0.135205
A_33_P3221680	RPS28	6234	ribosomal protein S28	0.00675453	0.142809
A_33_P3221843	COQ3	51805	coenzyme Q3 methyltransferase	0.0161586	0.142809
A_21_P0000534	TPI1	7167	triosephosphate isomerase 1	-0.00701719	0.157222
A_21_P0012445	XLOC_014512	N/A	N/A	-0.0378498	0.157222
A_23_P117933	GCSH	2653	glycine cleavage system protein H (aminomethyl carrier)	0.00857856	0.157222
A_23_P65217	TGDS	23483	TDP-glucose 4,6-dehydratase	0.0104088	0.157222
A_23_P6891	EIF1B	10289	eukaryotic translation initiation factor 1B	0.0121978	0.157222
A_23_P78268	GLOD4	51031	glyoxalase domain containing 4	0.00867315	0.157222
A_24_P50437	N/A	N/A	N/A	0.0165653	0.157222
A_24_P712350	CHML	1122	choroideremia-like (Rab escort protein 2)	0.0110396	0.157222
A_32_P223189	SUMO1P3	474338	SUMO1 pseudogene 3 (functional)	0.0201349	0.157222
A_32_P234604	PFN1	5216	profilin 1	-0.010118	0.157222
A_33_P3215575	ARHGEF10L	55160	Rho guanine nucleotide exchange factor (GEF) 10-like	0.0125476	0.157222
A_33_P3372332	CYBA	1535	cytochrome b-245, alpha polypeptide	-0.011788	0.157222
A_33_P3439765	ZC3H14	79882	zinc finger CCCH-type containing 14	0.00832477	0.157222
A_33_P3396239	SNRPD3	6634	small nuclear ribonucleoprotein D3 polypeptide 18kDa	0.0117567	0.160987
A_23_P119266	DNASE2	1777	deoxyribonuclease II, lysosomal	-0.0146332	0.16383
A_23_P17012	SCRN3	79634	secernin 3	0.0152063	0.16383
A_23_P205489	SLC7A8	23428	solute carrier family 7 (amino acid transporter light chain, L system), member 8	0.0158647	0.16383
A_23_P58877	GOPC	57120	golgi-associated PDZ and coiled-coil motif containing	0.00783685	0.16383
A_24_P197964	TRIM14	9830	tripartite motif containing 14	0.0147673	0.16383
A_24_P200848	SNX13	23161	sorting nexin 13	0.0100813	0.16383
A_32_P95739	TPI1	7167	triosephosphate isomerase 1	-0.00673042	0.16383
A_33_P3240229	CREBBP	1387	CREB binding protein	0.0104148	0.16383
A_33_P3244951	PDE8A	5151	phosphodiesterase 8A	0.0141377	0.16383
A_33_P3405168	MMAA	166785	methylmalonic aciduria (cobalamin deficiency) cblA type	0.0169258	0.16383
A_33_P3409392	FZD6	8323	frizzled class receptor 6	0.0123931	0.16383
A_24_P76879	TSPYL1	7259	TSPY-like 1	0.00770283	0.163916
A_23_P131737	VPS54	51542	vacuolar protein sorting 54 homolog (S. cerevisiae)	0.00847857	0.168329
A_23_P303810	CRYBG3	131544	beta-gamma crystallin domain containing 3	0.0136943	0.168329
A_24_P108311	NEDD4L	23327	neural precursor cell expressed, developmentally down-regulated 4-like, E3 ubiquitin protein ligase	0.0166656	0.168329
A_24_P405002	PDIK1L	149420	PDLIM1 interacting kinase 1 like	0.0129836	0.168329
A_33_P3242483	ARHGAP5	394	Rho GTPase activating protein 5	0.0122101	0.168329
A_33_P3270581	N/A	N/A	N/A	-0.00733601	0.168329
A_33_P3294578	PRKCI	5584	protein kinase C, iota	0.00869639	0.168329
A_33_P3385006	SLC39A5	283375	solute carrier family 39 (zinc transporter), member 5	0.0127639	0.168329
A_33_P3799936	ARHGEF10L	55160	Rho guanine nucleotide exchange factor (GEF) 10-like	0.0105101	0.168329
A_23_P13899	GAPDH	2597	glyceraldehyde-3-phosphate dehydrogenase	-0.00633461	0.16868
A_33_P3628481	MGC27345	157247	uncharacterized protein MGC27345	0.0115421	0.16868
A_21_P0014135	N/A	N/A	N/A	-0.0115573	0.169285
A_32_P38645	RIMS4	140730	regulating synaptic membrane exocytosis 4	0.0289902	0.169285
A_33_P3260322	NR6A1	2649	nuclear receptor subfamily 6, group A, member 1	0.0170649	0.169285
A_21_P0000296	SNORD63	26785	small nucleolar RNA, C/D box 63	0.0134676	0.170245
A_21_P0008643	XLOC_011284	N/A	N/A	0.0269144	0.170245
A_21_P0009242	XLOC_012184	N/A	N/A	-0.0465494	0.170245
A_21_P0011376	XLOC_014512	N/A	N/A	0.0064487	0.170245
A_21_P0014423	N/A	N/A	N/A	0.0120567	0.170245
A_23_P104146	ZMYM4	9202	zinc finger, MYM-type 4	0.00749727	0.170245
A_23_P11262	F8A1	8263	coagulation factor VIII-associated 1	-0.00687945	0.170245
A_23_P156355	TMEM161B	153396	transmembrane protein 161B	0.00848127	0.170245
A_23_P160481	DCAF6	55827	DDB1 and CUL4 associated factor 6	0.0121799	0.170245
A_23_P215051	ECHDC1	55862	enoyl CoA hydratase domain containing 1	0.0082278	0.170245
A_23_P354208	WDR81	124997	WD repeat domain 81	-0.0101855	0.170245
A_23_P429977	KCNQ1	3784	potassium voltage-gated channel, KQT-like subfamily, member 1	0.0109293	0.170245
A_23_P502832	RBM12	10137	RNA binding motif protein 12	0.00880897	0.170245
A_23_P55011	SLC38A10	124565	solute carrier family 38, member 10	0.00700724	0.170245
A_23_P55601	ZNF236	7776	zinc finger protein 236	0.00848404	0.170245
A_23_P62115	TIMP1	7076	TIMP metallopeptidase inhibitor 1	-0.0262933	0.170245
A_24_P121271	CPSF6	11052	cleavage and polyadenylation specific factor 6, 68kDa	-0.0095492	0.170245
A_24_P186065	DHFRL1	200895	dihydrofolate reductase-like 1	0.0143113	0.170245
A_24_P246841	SLC25A27	9481	solute carrier family 25, member 27	0.0230992	0.170245
A_24_P336705	RABGGTB	5876	Rab geranylgeranyltransferase, beta subunit	0.0090034	0.170245
A_24_P339429	KCNJ12	3768	potassium inwardly-rectifying channel, subfamily J, member 12	0.0212173	0.170245
A_24_P372217	ERLIN2	11160	ER lipid raft associated 2	0.0105704	0.170245
A_24_P48162	MPG	4350	N-methylpurine-DNA glycosylase	-0.00993032	0.170245
A_33_P3213997	DHRS4L2	317749	dehydrogenase/reductase (SDR family) member 4 like 2	0.00875833	0.170245
A_33_P3223082	MRPL19	9801	mitochondrial ribosomal protein L19	0.00842974	0.170245
A_33_P3275310	ATXN3	4287	ataxin 3	0.0131793	0.170245
A_33_P3315874	DHX30	22907	DEAH (Asp-Glu-Ala-His) box helicase 30	0.00929111	0.170245
A_33_P3326225	SAMD12	401474	sterile alpha motif domain containing 12	0.012003	0.170245
A_33_P3335511	FCRL5	83416	Fc receptor-like 5	-0.0360334	0.170245
A_33_P3502315	CRLS1	54675	cardiolipin synthase 1	0.00853787	0.170245
A_33_P3724750	N/A	N/A	Homo sapiens hypothetical protein LOC151878, mRNA	0.0133539	0.170245
A_33_P3759592	FLJ13773	246318	uncharacterized LOC246318	0.00638226	0.170245
A_32_P214340	N/A	N/A	connexin 59	0.0210286	0.170301
A_23_P501435	CSRP2BP	57325	CSRP2 binding protein	0.00921263	0.170645
A_23_P339240	PLCH1	23007	phospholipase C, eta 1	0.0147054	0.171177
A_23_P105535	POC1B	282809	POC1 centriolar protein B	0.00854708	0.17444
A_23_P70047	MATR3	9782	matrin 3	0.00790534	0.17444
A_32_P82475	SNHG10	283596	small nucleolar RNA host gene 10 (non-protein coding)	0.0161248	0.17444
A_19_P00328886	TUG1	55000	taurine up-regulated 1 (non-protein coding)	0.0173032	0.174884
A_21_P0000081	ZFAND1	79752	zinc finger, AN1-type domain 1	0.00749833	0.174884
A_21_P0000874	SMC5-AS1	100507299	SMC5 antisense RNA 1 (head to head)	0.0174361	0.174884
A_21_P0001504	XLOC_000833	N/A	N/A	-0.032502	0.174884
A_21_P0009533	XLOC_012788	N/A	N/A	-0.022158	0.174884
A_23_P101208	CYB5A	1528	cytochrome b5 type A (microsomal)	0.00843715	0.174884
A_23_P109821	TADA3	10474	transcriptional adaptor 3	-0.00493529	0.174884
A_23_P12680	PSAP	5660	prosaposin	-0.0111783	0.174884
A_23_P144877	ATOX1	475	antioxidant 1 copper chaperone	-0.0100282	0.174884
A_23_P158925	GPR125	166647	G protein-coupled receptor 125	0.0134395	0.174884
A_23_P162596	ACTR6	64431	ARP6 actin-related protein 6 homolog (yeast)	0.00802559	0.174884
A_23_P210330	LGALSL	29094	lectin, galactoside-binding-like	0.0119766	0.174884
A_23_P22119	PLEC	5339	plectin	-0.011807	0.174884
A_23_P27515	PLD3	23646	phospholipase D family, member 3	-0.0100008	0.174884
A_23_P35645	RBM17	84991	RNA binding motif protein 17	0.00869641	0.174884
A_23_P364465	GPBP1	65056	GC-rich promoter binding protein 1	0.00665859	0.174884
A_23_P420269	INTS2	57508	integrator complex subunit 2	0.0205545	0.174884
A_23_P46812	CPEB3	22849	cytoplasmic polyadenylation element binding protein 3	0.014644	0.174884
A_23_P52336	UNC5B	219699	unc-5 homolog B (C. elegans)	0.0157896	0.174884
A_23_P56228	GMIP	51291	GEM interacting protein	-0.010924	0.174884
A_23_P74799	SLC25A24	29957	solute carrier family 25 (mitochondrial carrier; phosphate carrier), member 24	0.0135368	0.174884
A_23_P89123	CFDP1	10428	craniofacial development protein 1	0.00853974	0.174884
A_24_P18621	AEBP2	121536	AE binding protein 2	0.00945319	0.174884
A_24_P222911	SRSF7	6432	serine/arginine-rich splicing factor 7	0.00839672	0.174884
A_24_P296070	COG3	83548	component of oligomeric golgi complex 3	0.010329	0.174884
A_24_P34534	PARD3B	117583	par-3 family cell polarity regulator beta	0.0220005	0.174884
A_24_P89512	BCLAF1	9774	BCL2-associated transcription factor 1	0.00665608	0.174884
A_32_P460973	HLA-E	3133	major histocompatibility complex, class I, E	-0.0081425	0.174884
A_33_P3211198	NCMAP	400746	noncompact myelin associated protein	0.018204	0.174884
A_33_P3230350	ZNF207	7756	zinc finger protein 207	-0.00715124	0.174884
A_33_P3231542	ZFHX3	463	zinc finger homeobox 3	0.010532	0.174884
A_33_P3244168	N/A	N/A	Zinc finger protein 713	-0.0234767	0.174884
A_33_P3248992	ACADSB	36	acyl-CoA dehydrogenase, short/branched chain	0.0102548	0.174884
A_33_P3255814	MRS2	57380	MRS2 magnesium transporter	0.0129706	0.174884
A_33_P3280927	SNHG7	84973	small nucleolar RNA host gene 7 (non-protein coding)	0.0128695	0.174884
A_33_P3289251	LOC644727	644727	uncharacterized LOC644727	0.0104371	0.174884
A_33_P3301286	CUL5	8065	cullin 5	0.00615293	0.174884
A_33_P3318027	CSNK2B	1460	casein kinase 2, beta polypeptide	-0.00857702	0.174884
A_33_P3334948	N/A	N/A	CHL1 protein	-0.0271658	0.174884
A_33_P3338417	WARS2	10352	tryptophanyl tRNA synthetase 2, mitochondrial	0.0102503	0.174884
A_33_P3367106	PFN1P2	767846	profilin 1 pseudogene 2	-0.0103653	0.174884
A_33_P3384462	THSD4	79875	thrombospondin, type I, domain containing 4	0.0139357	0.174884
A_33_P3384543	POMGNT1	55624	protein O-linked mannose N-acetylglucosaminyltransferase 1 (beta 1,2-)	0.00849262	0.174884
A_33_P3414202	MBNL3	55796	muscleblind-like splicing regulator 3	-0.0121226	0.174884
A_33_P3419460	VAPA	9218	VAMP (vesicle-associated membrane protein)-associated protein A, 33kDa	0.0122776	0.174884
A_32_P174908	WAPAL	23063	wings apart-like homolog (Drosophila)	0.00594432	0.179789
A_23_P50008	TTC19	54902	tetratricopeptide repeat domain 19	0.00700963	0.181477
A_24_P127928	RAB3GAP2	25782	RAB3 GTPase activating protein subunit 2 (non-catalytic)	0.00666676	0.184152
A_24_P316305	AQR	9716	aquarius intron-binding spliceosomal factor	0.00856813	0.188901
A_24_P945194	PDCD6IP	10015	programmed cell death 6 interacting protein	0.010313	0.1893
A_23_P211007	NRIP1	8204	nuclear receptor interacting protein 1	0.00927926	0.189327
A_23_P213431	GFM2	84340	G elongation factor, mitochondrial 2	0.00776151	0.189474
A_24_P418809	GNAS	2778	GNAS complex locus	-0.010719	0.189474
A_23_P14886	GNPTG	84572	N-acetylglucosamine-1-phosphate transferase, gamma subunit	-0.00688086	0.189971
A_23_P347198	SP3	6670	Sp3 transcription factor	0.00722908	0.189971
A_33_P3377110	CYB561D1	284613	cytochrome b561 family, member D1	0.0115335	0.191964
A_21_P0002349	XLOC_001856	N/A	N/A	0.0262816	0.192005
A_21_P0012940	N/A	N/A	ENST00000511991	0.0100602	0.193809
A_23_P137391	ENO1	2023	enolase 1, (alpha)	-0.00982136	0.193809
A_23_P204269	USP15	9958	ubiquitin specific peptidase 15	0.00747048	0.193809
A_23_P258340	PPIA	5478	peptidylprolyl isomerase A (cyclophilin A)	-0.00748061	0.193809
A_23_P377434	TNRC18	84629	trinucleotide repeat containing 18	0.0102418	0.193809
A_23_P49220	TCF25	22980	transcription factor 25 (basic helix-loop-helix)	-0.00692753	0.193809
A_23_P52826	BUD13	84811	BUD13 homolog (S. cerevisiae)	0.00629664	0.193809
A_23_P63847	SUPV3L1	6832	suppressor of var1, 3-like 1 (S. cerevisiae)	0.0133918	0.193809
A_23_P76159	EEA1	8411	early endosome antigen 1	0.0074639	0.193809
A_24_P67189	SPEM1	374768	spermatid maturation 1	-0.0171748	0.193809
A_24_P67552	N/A	N/A	N/A	0.0123998	0.193809
A_32_P99432	TRAPPC5	126003	trafficking protein particle complex 5	-0.00874812	0.193809
A_33_P3231367	ATXN10	25814	ataxin 10	0.0102595	0.193809
A_33_P3352432	KRBOX4	55634	KRAB box domain containing 4	0.00996232	0.193809
A_33_P3785051	EFCAB10	100130771	EF-hand calcium binding domain 10	0.025413	0.193809
A_19_P00316286	LOC401320	401320	uncharacterized LOC401320	0.0134024	0.194565
A_23_P106741	PSMD7	5713	proteasome (prosome, macropain) 26S subunit, non-ATPase, 7	0.00484939	0.194565
A_23_P150595	TPH1	7166	tryptophan hydroxylase 1	0.0253329	0.194565
A_23_P257256	GRK6	2870	G protein-coupled receptor kinase 6	-0.00934288	0.194565
A_23_P38244	APOH	350	apolipoprotein H (beta-2-glycoprotein I)	0.0232559	0.194565
A_23_P48175	TMEM106C	79022	transmembrane protein 106C	0.00716054	0.194565
A_23_P98580	FADS2	9415	fatty acid desaturase 2	-0.0198068	0.194565
A_24_P71649	CNTN3	5067	contactin 3 (plasmacytoma associated)	0.0188863	0.194565
A_33_P3214879	KPNA1	3836	karyopherin alpha 1 (importin alpha 5)	0.0138107	0.194565
A_33_P3215788	ANKRD36	375248	ankyrin repeat domain 36	0.01766	0.194565
A_33_P3252093	TMED10	10972	transmembrane emp24-like trafficking protein 10 (yeast)	0.00798997	0.194565
A_33_P3280993	HCG18	414777	HLA complex group 18 (non-protein coding)	0.0118722	0.194565
A_33_P3299892	UQCRH	7388	ubiquinol-cytochrome c reductase hinge protein	0.00539252	0.194565
A_33_P3424057	PEG3	5178	paternally expressed 3	0.0290055	0.194565
A_32_P92505	LCLAT1	253558	lysocardiolipin acyltransferase 1	0.00976354	0.194882
A_32_P57854	OST4	100128731	oligosaccharyltransferase 4 homolog (S. cerevisiae)	-0.0057056	0.196508
