# Supplementary material for: Replacement of Nitrite in Meat Products by Natural Bioactive Compounds Results in Reduced Exposure to N‐Nitroso Compounds: The PHYTOME Project
Source: Mol Nutr Food Res. 2021 Aug 27;65(20):2001214. doi: 10.1002/mnfr.202001214 (PMC8530897; doi:10.1002/mnfr.202001214)
Supplement: Supplementary file 5 — Supporting Information. [file MNFR-65-0-s005.xlsx]

## Sheet: A.
Supplementary data Table 3A. Function (based on https://www.ncbi.nlm.nih.gov/gene) and relation to CRC development by means of literature search of the significantly up (7) - and downregulated (5) differentially expressed genes (DEGs) in colonic tissue of subjects (N=55) consuming 2 weeks of processed red meat compared to baseline levels. Control corrected log2 fold changes (FC) and multiple test…
Agilent probe ID	GeneSymbol	GeneID	Gene name	logFC	adj.P.Val	Gene function	Literature search: gene expression in relation to CRC development
A_24_P40626	GREM2	64388	gremlin 2, DAN family BMP antagonist	-0.672877	0.0334898	This gene encodes a member of the BMP (bone morphogenic protein) antagonist family. Like BMPs, BMP antagonists contain cystine knots and typically form homo- and heterodimers. The CAN (cerberus and dan) subfamily of BMP antagonists, to which this gene belongs, is characterized by a C-terminal cystine knot with an eight-membered ring. The antagonistic effect of the secreted glycosylated protein en…	Kosinski C. et al_PNAS_2007:104:15418-15423: Finding: Their observation suggests that BMP signaling is activated in the upper crypt, whereas secretory inhibitors CHRDL1, GREM1, and GREM2 located at the bottom antagonize BMP signaling in the intestinal epithelial stem cell niche. In summary, our data support that the BMP antagonists gremlin 1, gremlin 2, and chordin-like 1 are expressed by colon c…
A_23_P106656	CA7	766	carbonic anhydrase VII	-0.624539	0.0334898	Carbonic anhydrases are a large family of zinc metalloenzymes that catalyze the reversible hydration of carbon dioxide. They participate in a variety of biological processes, including respiration, calcification, acid-base balance, bone resorption, and the formation of aqueous humor, cerebrospinal fluid, saliva, and gastric acid. They show extensive diversity in tissue distribution and in their s…	Yang GZ et al._BMC Cancer_2015:15:1-11: CA7 expression was frequently downregulated in CRC tissues at both the mRNA and protein levels. Reduced expression of CA7 was significantly correlated with poor differentiation, positive lymph node metastasis, advanced TNM stage and unfavorable clinical outcome not only in the training cohort but also in the validation set. Survival analysis indicated that …
A_23_P110184	MSMO1	6307	methylsterol monooxygenase 1	-0.465987	0.0220559	Sterol-C4-mehtyl oxidase-like protein was isolated based on its similarity to the yeast ERG25 protein. It contains a set of putative metal binding motifs with similarity to that seen in a family of membrane desaturases-hydroxylases. The protein is localized to the endoplasmic reticulum membrane and is believed to function in cholesterol biosynthesis. Alternatively spliced transcript variants enco…	No literature found
A_33_P3380992	AKR1B15	441282	aldo-keto reductase family 1, member B15	-0.327173	0.0487467	AKR1B15 (Aldo-Keto Reductase Family 1 Member B15) is a Protein Coding gene. Among its related pathways are Metabolism and Metabolism of steroid hormones. GO annotations related to this gene include oxidoreductase activity and estradiol 17-beta-dehydrogenase activity. An important paralog of this gene is AKR1B10.
A_24_P129341	AKR1B10	57016	aldo-keto reductase family 1, member B10 (aldose reductase)	-0.315363	0.0485673	This gene encodes a member of the aldo/keto reductase superfamily, which consists of more than 40 known enzymes and proteins. This member can efficiently reduce aliphatic and aromatic aldehydes, and it is less active on hexoses. It is highly expressed in adrenal gland, small intestine, and colon, and may play an important role in liver carcinogenesis.	Ohashi T et al_MolCanerRes_2013:11:1554-63: In this study, aldo-keto reductase family 1, member B10 (AKR1B10) was identified as a direct target of the p53 family by cDNA microarray analysis after comparing the mRNA expression of control and H1299 cells that overexpressed with p53 family members. In addition, we found that the expression of AKR1B10 was significantly decreased in colorectal cancers…	Kropotova ES et al_MolBiol_2010:44:243-50: Significant reduction of AKR1B10 mRNA level was detected in the most of tumor samples (88%, 65/74) even at the early stages of malignancy, and in more than 60% of cases this downregulation was much higher than 10 folds.The significant decrease of AKR1B10 mRNA in most samples of colorectal cancer could be considered as potential diagnostic marker of this …	Zu X et al_MolCarcinog_2017:56:118-129: Electrophilic carbonyl compounds are highly cytotoxic and genotoxic. Aldo-keto reductase 1B10 (AKR1B10) is an enzyme catalyzing reduction of carbonyl compounds to less toxic alcoholic forms. This study presents novel evidence that AKR1B10 protects colon cells from DNA damage induced by electrophilic carbonyl compounds. AKR1B10 is specifically expressed in e…
A_33_P3225567	TRMT2B	79979	tRNA methyltransferase 2 homolog B (S. cerevisiae)	0.272006	0.0169392	This gene encodes a homolog of the TRM2 gene in S. cerevisiae. The yeast gene encodes a tRNA methyltransferase that plays a role in tRNA maturation. The yeast protein also has endo-exonuclease activity and may be involved in DNA double strand break repair. Alternative splicing results in multiple transcripts encoding different isoforms.	No literature found
A_23_P380928	ARPC4-TTLL3	100526693	ARPC4-TTLL3	0.272852	0.0393495	This locus represents naturally occurring read-through transcription between the neighboring ARPC4 (actin related protein 2/3 complex, subunit 4) and TTLL3 (tubulin tyrosine ligase-like family, member 3) genes. The read-through transcript encodes a fusion protein that shares sequence identity with each individual gene product.	None
A_33_P3336514	ENST00000552123	#N/A	#N/A	0.275834	0.00643332	#N/A	#N/A
A_32_P205624	SHC2	25759	SHC (Src homology 2 domain containing) transforming protein 2	0.280086	0.0485673	SHC2 is a Protein Coding gene. Among its related pathways are RET signaling and Focal Adhesion. GO annotations related to this gene include protein kinase binding and receptor tyrosine kinase binding. An important paralog of this gene is SHC1. Signaling adapter that couples activated growth factor receptors to signaling pathway in neurons. Involved in the signal transduction pathways of neurotrop…	No literature found
A_23_P428248	TTC21A	199223	tetratricopeptide repeat domain 21A	0.296527	0.0334898	TTC21A is a Protein Coding gene. An important paralog of this gene is TTC21B. Current gene function unknown.	No literature found
A_33_P3337009	PPCS	79717	phosphopantothenoylcysteine synthetase	0.305294	0.00643332	Biosynthesis of coenzyme A (CoA) from pantothenic acid (vitamin B5) is an essential universal pathway in prokaryotes and eukaryotes. PPCS (EC 6.3.2.5), one of the last enzymes in this pathway, converts phosphopantothenate to phosphopantothenoylcysteine.	No literature found
A_23_P139600	RASAL1	8437	RAS protein activator like 1 (GAP1 like)	0.306192	0.0334898	The protein encoded by this gene is member of the GAP1 family of GTPase-activating proteins. These proteins stimulate the GTPase activity of normal RAS p21 but not its oncogenic counterpart. Acting as a suppressor of RAS function, the protein enhances the weak intrinsic GTPase activity of RAS proteins resulting in the inactive GDP-bound form of RAS, thereby allowing control of cellular proliferat…	Ohta M et al_Gastroenterology_2009:136:206-16: RASAL1 expression decreased in most CRC cells with wild-type KRAS gene but rarely in those with mutant KRAS gene. RASAL1 expression is reduced in CRC cells that contain wild-type KRAS gene. Reductions in RASAL1 expression were detected more frequently in advanced lesions than in small adenomas, suggesting that RASAL1 functions in the progression of b…

## Sheet: B.
Supplementary data Table 3B. Function (based on https://www.ncbi.nlm.nih.gov/gene) and relation to CRC development by means of literature search of the significantly downregulated (1) differentially expressed gene (DEGs) in colonic tissue of subjects (N=57) consuming 2 weeks of red processed meat with standard levels of nitrite and enriched with phytochemicals (standard-nitrite PHYTOME meat) comp…
Agilent probe ID	GeneSymbol	GeneID	Gene name	logFC	adj.P.Val	Gene function	Literature search: gene expression in relation to CRC development	Literature search: gene expression in relation to phytochemicals
A_23_P118150	23204	ARL6IP1	ADP-ribosylation factor-like 6 interacting protein 1	-0.294382	0.0468024	This gene belongs to the ARL6ip family and encodes a transmembrane protein that is predominantly localized to intracytoplasmic membranes. It is highly expressed in early myeloid progenitor cells and thought to be involved in protein transport, membrane trafficking, or cell signaling during hematopoietic maturation. Mutations in this gene are associated with spastic paraplegia 61 (SPG61). Alternat…	No literature found	No literature found

## Sheet: C.
Supplementary data Table 3C. Sixty three statistically significant enriched pathways (FDR corrected p-value < 0.01, > 2 genes per pathway) using 170 genes which were significantly differentially expressed in colonic tissue of subjects (N=57) consuming 2 weeks of processed red meat enriched with phytochemicals (PHYTOME meat; standard- plus reduced-nitrite levels) compared to baseline levels. Pathw…
Pathway name	Set size	Candidates contained	P-value	Q-value	Pathway source	Gene symbol members pathway
Complement and coagulation cascades - Homo sapiens (human)	79	6 (7.6%)	6.45e-06	0.0015	KEGG	CFH; VSIG4; C1QC; C1QB; TFPI; F13A1
Retinoblastoma (RB) in Cancer	89	5 (5.6%)	0.000169	0.0133	Wikipathways	TTK; CDK1; CCNB1; KIF4A; TOP2A
Steroid biosynthesis - Homo sapiens (human)	20	3 (15.0%)	0.000204	0.0133	KEGG	MSMO1; LIPA; SQLE
cyclins and cell cycle regulation	23	3 (13.0%)	0.000313	0.0133	BioCarta	CDK1; CCNB1; CDKN2C
G2/M DNA replication checkpoint	5	2 (40.0%)	0.000334	0.0133	Reactome	CDK1; CCNB1
Complement and Coagulation Cascades	59	4 (6.8%)	0.000384	0.0133	Wikipathways	C1QC; C1QB; CFH; TFPI
Dengue-2 Interactions with Complement and Coagulation Cascades	60	4 (6.7%)	0.00041	0.0133	Wikipathways	C1QC; C1QB; CFH; TFPI
A tetrasaccharide linker sequence is required for GAG synthesis	26	3 (11.5%)	0.000453	0.0133	Reactome	DCN; GPC6; CSPG5
Phosphorylation of Emi1	6	2 (33.3%)	0.000498	0.0133	Reactome	CDK1; CCNB1
Activation of NIMA Kinases NEK9, NEK6, NEK7	7	2 (28.6%)	0.000695	0.0156	Reactome	CDK1; CCNB1
APC/C:Cdc20 mediated degradation of mitotic proteins	31	3 (9.7%)	0.000767	0.0156	Reactome	CDK1; CCNB1; MAD2L1
Cell cycle - Homo sapiens (human)	124	5 (4.0%)	0.000782	0.0156	KEGG	TTK; CDKN2C; CCNB1; MAD2L1; CDK1
Activation of APC/C and APC/C:Cdc20 mediated degradation of mitotic proteins	32	3 (9.4%)	0.000843	0.0156	Reactome	CDK1; CCNB1; MAD2L1
sonic hedgehog receptor ptc1 regulates cell cycle	9	2 (22.2%)	0.00118	0.0179	BioCarta	CDK1; CCNB1
E2F-enabled inhibition of pre-replication complex formation	9	2 (22.2%)	0.00118	0.0179	Reactome	CDK1; CCNB1
Regulation of APC/C activators between G1/S and early anaphase	36	3 (8.3%)	0.00119	0.0179	Reactome	CDK1; CCNB1; MAD2L1
MASTL Facilitates Mitotic Progression	10	2 (20.0%)	0.00147	0.0179	Reactome	CDK1; CCNB1
Formation of Fibrin Clot (Clotting Cascade)	39	3 (7.7%)	0.00151	0.0179	Reactome	F13A1; SERPINE2; TFPI
APC/C-mediated degradation of cell cycle proteins	41	3 (7.3%)	0.00174	0.0179	Reactome	CDK1; CCNB1; MAD2L1
Regulation of mitotic cell cycle	41	3 (7.3%)	0.00174	0.0179	Reactome	CDK1; CCNB1; MAD2L1
Depolymerisation of the Nuclear Lamina	11	2 (18.2%)	0.00179	0.0179	Reactome	CDK1; CCNB1
Recruitment of NuMA to mitotic centrosomes	11	2 (18.2%)	0.00179	0.0179	Reactome	CDK1; CCNB1
The role of GTSE1 in G2/M progression after G2 checkpoint	11	2 (18.2%)	0.00179	0.0179	Reactome	CDK1; CCNB1
Dermatan sulfate biosynthesis	11	2 (18.2%)	0.00179	0.0179	Reactome	DCN; CSPG5
Human Complement System	92	4 (4.3%)	0.00204	0.0184	Wikipathways	DCN; F13A1; VSIG4; CFH
PLK1 signaling events	44	3 (6.8%)	0.00214	0.0184	PID	CDK1; TPX2; CCNB1
Chk1/Chk2(Cds1) mediated inactivation of Cyclin B:Cdk1 complex	12	2 (16.7%)	0.00214	0.0184	Reactome	CDK1; CCNB1
Condensation of Prometaphase Chromosomes	12	2 (16.7%)	0.00214	0.0184	Reactome	CDK1; CCNB1
cholesterol biosynthesis I	13	2 (15.4%)	0.00252	0.0195	HumanCyc	MSMO1; SQLE
cholesterol biosynthesis III (via desmosterol)	13	2 (15.4%)	0.00252	0.0195	HumanCyc	MSMO1; SQLE
cholesterol biosynthesis II (via 24,25-dihydrolanosterol)	13	2 (15.4%)	0.00252	0.0195	HumanCyc	MSMO1; SQLE
classical complement pathway	14	2 (14.3%)	0.00293	0.0213	BioCarta	C1QC; C1QB
Golgi Cisternae Pericentriolar Stack Reorganization	14	2 (14.3%)	0.00293	0.0213	Reactome	CDK1; CCNB1
Resolution of Sister Chromatid Cohesion	104	4 (3.8%)	0.00319	0.0218	Reactome	CDK1; CCNB1; MAD2L1; SPC25
TP53 Regulates Transcription of Cell Cycle Genes	51	3 (5.9%)	0.00327	0.0218	Reactome	CDK1; CCNB1; TNKS1BP1
Chondroitin sulfate/dermatan sulfate metabolism	52	3 (5.9%)	0.00327	0.0218	Reactome	DCN; GPC6; CSPG5
Cholesterol Biosynthesis	15	2 (13.3%)	0.00337	0.0219	Wikipathways	MSMO1; SQLE
estrogen responsive protein efp controls cell cycle and breast tumors growth	16	2 (12.5%)	0.00384	0.0231	BioCarta	CDK1; CCNB1
Regulation of KIT signaling	16	2 (12.5%)	0.00384	0.0231	Reactome	SH2B3; KIT
Heparan sulfate/heparin (HS-GAG) metabolism	54	3 (5.6%)	0.00384	0.0231	Reactome	DCN; GPC6; CSPG5
Staphylococcus aureus infection - Homo sapiens (human)	56	3 (5.5%)	0.00405	0.0236	KEGG	C1QC; C1QB; CFH
ECM proteoglycans	57	3 (5.4%)	0.00426	0.0236	Reactome	DCN; HAPLN1; LUM
Mitotic Prometaphase	113	4 (3.5%)	0.00429	0.0236	Reactome	CDK1; CCNB1; MAD2L1; SPC25
akap95 role in mitosis and chromosome dynamics	17	2 (11.8%)	0.00433	0.0236	BioCarta	CDK1; CCNB1
Spinal Cord Injury	117	4 (3.4%)	0.00485	0.0253	Wikipathways	CDK1; EPHA4; LILRB3; C1QB
regulation of cell cycle progression by plk3	18	2 (11.1%)	0.00486	0.0253	BioCarta	CDK1; CCNB1
ATM Signaling Pathway	19	2 (10.5%)	0.00541	0.0268	Wikipathways	CDK1; CCNB1
TP53 Regulates Transcription of Genes Involved in G2 Cell Cycle Arrest	19	2 (10.5%)	0.00541	0.0268	Reactome	CDK1; CCNB1
Glycosaminoglycan metabolism	122	4 (3.3%)	0.00547	0.0268	Reactome	DCN; LUM; GPC6; CSPG5
Phosphorylation of the APC/C	20	2 (10.0%)	0.00599	0.0287	Reactome	CDK1; CCNB1
Complement cascade	127	4 (3.1%)	0.00648	0.0303	Reactome	CFHR3; C1QC; C1QB; CFH
Chondroitin sulfate biosynthesis	22	2 (9.5%)	0.00659	0.0303	Reactome	DCN; CSPG5
Complement Activation	22	2 (9.1%)	0.00722	0.0303	Wikipathways	C1QC; C1QB
cell cycle: g2/m checkpoint	22	2 (9.1%)	0.00722	0.0303	BioCarta	CDK1; CCNB1
Cyclin A/B1 associated events during G2/M transition	22	2 (9.1%)	0.00722	0.0303	Reactome	CDK1; CCNB1
E2F mediated regulation of DNA replication	22	2 (9.1%)	0.00722	0.0303	Reactome	CDK1; CCNB1
Common Pathway of Fibrin Clot Formation	22	2 (9.1%)	0.00722	0.0303	Reactome	F13A1; SERPINE2
G1 to S cell cycle control	68	3 (4.4%)	0.00733	0.0303	Wikipathways	CDK1; CCNB1; CDKN2C
how progesterone initiates the oocyte maturation	23	2 (8.7%)	0.00788	0.0321	BioCarta	CDK1; CCNB1
APC/C:Cdc20 mediated degradation of Cyclin B	24	2 (8.3%)	0.00857	0.0337	Reactome	CDK1; CCNB1
Cholesterol biosynthesis	24	2 (8.3%)	0.00857	0.0337	Reactome	MSMO1; SQLE
stathmin and breast cancer resistance to antimicrotubule agents	25	2 (8.0%)	0.00928	0.0353	BioCarta	CDK1; CCNB1
superpathway of cholesterol biosynthesis	25	2 (8.0%)	0.00928	0.0353	HumanCyc	MSMO1; SQLE

## Sheet: D.
Supplementary data Table 3D. Outcome of the induced network modules application in ConsensuspathDB (www.http://consensuspathdb.org/) using the 170 DEGs which were significantly differentially expressed in colonic tissue of subjects (N=57) consuming 2 weeks of red processed meat enriched with phytochemicals (PHYTOME meat; standard- plus reduced-nitrite levels) compared to baseline levels. In total…
interactorA_cpdbID	Gene symbol interactor A	interactorA_type	interactorA_externalIdentifiers	interactorA_role	interactorB_cpdbID	Gene symbol interactorB	interactorB_type	interactorB_externalIdentifiers	interactorB_role	interaction_cpdbIDs	interaction_type	interaction_sourceDBs	interaction_pubmedIds
11738	CDK1	protein	chembl:308;dip:DIP-35N;drugbank:1771;ensembl:ENSG00000170312;ensembl:ENSP00000325970;ensembl:ENSP00000362915;ensembl:ENSP00000378699;ensembl:ENSP00000397973;ensembl:ENST00000316629;ensembl:ENST00000373809;ensembl:ENST00000395284;entrez-gene:983;hgnc-id:1722;hgnc-symbol:CDC2;hgnc-symbol:CDK1;hprd:00302;humancyc:HS10099-MONOMER;intact:EBI-444308;pdb:1LC9;pdb:4Y72;pdb:4YC3;pdb:4YC6;pdb:5HQ0;reactome…	enzyme	30315	TPX2	protein	chembl:5389;dip:DIP-36727N;dip:DIP-46212N;ensembl:ENSG00000088325;ensembl:ENSP00000300403;ensembl:ENSP00000341145;ensembl:ENST00000300403;ensembl:ENST00000340513;entrez-gene:22974;hgnc-id:1249;hgnc-symbol:TPX2;hprd:05802;humancyc:ENSG00000088325-MONOMER;intact:EBI-1037322;intact:EBI-2554635;pdb:1OL5;pdb:3E5A;pdb:3HA6;pdb:4C3P;reactome:R-HSA-2564700;reactome:R-HSA-6804756;reactome:R-HSA-8853407;re…	product	27720	biochemical reaction	PID;PhosphoPOINT;PhosphoSitePlus;Spike	15302935;16418575;16565220;16964243;17287340;17446864;18212344;18234856;18452278;18669648;18691976;18707149;18847512;19276368;19369195;19413330;19415658;19651622;19664994;19664995;19690332;19691289;20068230;20068231;20097925;20363803;20562096;20686112;20815410;20860994;21406692;21413766;21659604;21712546;21857030;21983960;22067460;22115753;22496350;22547687;22617229;23186163;23312004;23628362;237…
11738	CDK1	protein	chembl:308;dip:DIP-35N;drugbank:1771;ensembl:ENSG00000170312;ensembl:ENSP00000325970;ensembl:ENSP00000362915;ensembl:ENSP00000378699;ensembl:ENSP00000397973;ensembl:ENST00000316629;ensembl:ENST00000373809;ensembl:ENST00000395284;entrez-gene:983;hgnc-id:1722;hgnc-symbol:CDC2;hgnc-symbol:CDK1;hprd:00302;humancyc:HS10099-MONOMER;intact:EBI-444308;pdb:1LC9;pdb:4Y72;pdb:4YC3;pdb:4YC6;pdb:5HQ0;reactome…	enzyme	11739	CCNB1	protein	chembl:2412;dip:DIP-59N;ensembl:ENSG00000134057;ensembl:ENSP00000256442;ensembl:ENSP00000424588;ensembl:ENST00000256442;ensembl:ENST00000505500;entrez-gene:891;hgnc-id:1579;hgnc-symbol:CCNB1;hprd:00454;intact:EBI-495332;pdb:2B9R;pdb:2JGZ;pdb:4Y72;pdb:4YC3;pdb:5HQ0;reactome:R-HSA-113507;reactome:R-HSA-156711;reactome:R-HSA-157451;reactome:R-HSA-162658;reactome:R-HSA-170049;reactome:R-HSA-170058;re…	product	33913	biochemical reaction	NetPath;PhosphoPOINT;PhosphoSitePlus;Spike	11242082;11331587;12447691;12524548;18062778;19502428;20117088;22726437;24101512;24582498;24910099;25362646;25849598
11738	CDK1	protein	chembl:308;dip:DIP-35N;drugbank:1771;ensembl:ENSG00000170312;ensembl:ENSP00000325970;ensembl:ENSP00000362915;ensembl:ENSP00000378699;ensembl:ENSP00000397973;ensembl:ENST00000316629;ensembl:ENST00000373809;ensembl:ENST00000395284;entrez-gene:983;hgnc-id:1722;hgnc-symbol:CDC2;hgnc-symbol:CDK1;hprd:00302;humancyc:HS10099-MONOMER;intact:EBI-444308;pdb:1LC9;pdb:4Y72;pdb:4YC3;pdb:4YC6;pdb:5HQ0;reactome…	enzyme	102921	TOP2A	protein	chembl:1806;dip:DIP-33887N;drugbank:817;ensembl:ENSG00000131747;ensembl:ENSP00000411532;ensembl:ENST00000423485;entrez-gene:7153;hgnc-id:11989;hgnc-symbol:TOP2A;hprd:00536;humancyc:HS05560-MONOMER;intact:EBI-2556496;intact:EBI-5280480;intact:EBI-539628;pdb:1LWZ;pdb:1ZXM;pdb:1ZXN;pdb:4FM9;pdb:4R1F;reactome:R-HSA-1362276;reactome:R-HSA-1538133;reactome:R-HSA-4615885;reactome:R-HSA-4641298;reactome:…	product	40308	biochemical reaction	PhosphoPOINT;PhosphoSitePlus;Spike	10942766;11699638;11940573;12569090;15302935;16565220;16964243;17081983;17137347;17287340;17466629;17924679;18062778;18171681;18220336;18234856;18452278;18669648;18691976;19098900;19276368;19413330;19415658;19651622;19664994;19664995;19690332;19691289;20058876;20068230;20068231;20071362;20097925;20164059;20363803;20562096;20686112;20736484;20797634;20815410;20860994;21254166;21406692;21413766;216…
11738	CDK1	protein	chembl:308;dip:DIP-35N;drugbank:1771;ensembl:ENSG00000170312;ensembl:ENSP00000325970;ensembl:ENSP00000362915;ensembl:ENSP00000378699;ensembl:ENSP00000397973;ensembl:ENST00000316629;ensembl:ENST00000373809;ensembl:ENST00000395284;entrez-gene:983;hgnc-id:1722;hgnc-symbol:CDC2;hgnc-symbol:CDK1;hprd:00302;humancyc:HS10099-MONOMER;intact:EBI-444308;pdb:1LC9;pdb:4Y72;pdb:4YC3;pdb:4YC6;pdb:5HQ0;reactome…	substrate	11739	CCNB1	protein	chembl:2412;dip:DIP-59N;ensembl:ENSG00000134057;ensembl:ENSP00000256442;ensembl:ENSP00000424588;ensembl:ENST00000256442;ensembl:ENST00000505500;entrez-gene:891;hgnc-id:1579;hgnc-symbol:CCNB1;hprd:00454;intact:EBI-495332;pdb:2B9R;pdb:2JGZ;pdb:4Y72;pdb:4YC3;pdb:5HQ0;reactome:R-HSA-113507;reactome:R-HSA-156711;reactome:R-HSA-157451;reactome:R-HSA-162658;reactome:R-HSA-170049;reactome:R-HSA-170058;re…	substrate	33286	biochemical reaction	BioCarta
11738	CDK1	protein	chembl:308;dip:DIP-35N;drugbank:1771;ensembl:ENSG00000170312;ensembl:ENSP00000325970;ensembl:ENSP00000362915;ensembl:ENSP00000378699;ensembl:ENSP00000397973;ensembl:ENST00000316629;ensembl:ENST00000373809;ensembl:ENST00000395284;entrez-gene:983;hgnc-id:1722;hgnc-symbol:CDC2;hgnc-symbol:CDK1;hprd:00302;humancyc:HS10099-MONOMER;intact:EBI-444308;pdb:1LC9;pdb:4Y72;pdb:4YC3;pdb:4YC6;pdb:5HQ0;reactome…	physical interactor	187350	CDKN3	protein	dip:DIP-24231N;dip:DIP-245N;ensembl:ENSG00000100526;ensembl:ENSP00000335357;ensembl:ENSP00000415333;ensembl:ENSP00000445572;ensembl:ENST00000335183;ensembl:ENST00000442975;entrez-gene:1033;hgnc-id:1791;hgnc-symbol:CDKN3;hprd:00450;humancyc:HS02104-MONOMER;intact:EBI-1031527;pdb:1FPZ;pdb:1FQ1;refseq:NM_001130851;refseq:NM_001330173;refseq:NM_005192;refseq:NP_001124323;refseq:NP_005183;refseq:XM_00…	physical interactor	87535	protein interaction	Biogrid;DIP;HPRD;IntAct;MINT;PhosphoPOINT;Spike	24218572;26186194;8127873;8242750
11738	CDK1	protein	chembl:308;dip:DIP-35N;drugbank:1771;ensembl:ENSG00000170312;ensembl:ENSP00000325970;ensembl:ENSP00000362915;ensembl:ENSP00000378699;ensembl:ENSP00000397973;ensembl:ENST00000316629;ensembl:ENST00000373809;ensembl:ENST00000395284;entrez-gene:983;hgnc-id:1722;hgnc-symbol:CDC2;hgnc-symbol:CDK1;hprd:00302;humancyc:HS10099-MONOMER;intact:EBI-444308;pdb:1LC9;pdb:4Y72;pdb:4YC3;pdb:4YC6;pdb:5HQ0;reactome…	enzyme	188224	PBK	protein	chembl:4896;ensembl:ENSG00000168078;ensembl:ENSP00000301905;ensembl:ENSP00000428489;ensembl:ENST00000301905;ensembl:ENST00000522944;entrez-gene:55872;hgnc-id:18282;hgnc-symbol:PBK;hprd:17822;humancyc:HS09691-MONOMER;intact:EBI-536853;pdb:5J0A;refseq:NC_000008;refseq:NM_001278945;refseq:NM_018492;refseq:NP_001265874;refseq:NP_060962;refseq:XM_006716368;refseq:XP_006716431;unigene:104741;uniprot:B4…	product	41507	biochemical reaction	PhosphoPOINT;PhosphoSitePlus	15541388;16291951;18180459;19413330;20068231;20647304;20736484;22461510;22617229;23186163;23749302;23874979;24719451;25159151;25850435;27016416
11738	CDK1	protein	chembl:308;dip:DIP-35N;drugbank:1771;ensembl:ENSG00000170312;ensembl:ENSP00000325970;ensembl:ENSP00000362915;ensembl:ENSP00000378699;ensembl:ENSP00000397973;ensembl:ENST00000316629;ensembl:ENST00000373809;ensembl:ENST00000395284;entrez-gene:983;hgnc-id:1722;hgnc-symbol:CDC2;hgnc-symbol:CDK1;hprd:00302;humancyc:HS10099-MONOMER;intact:EBI-444308;pdb:1LC9;pdb:4Y72;pdb:4YC3;pdb:4YC6;pdb:5HQ0;reactome…	enzyme	20959	KIF4A	protein	ensembl:ENSG00000090889;ensembl:ENSP00000363524;ensembl:ENST00000374403;entrez-gene:24137;hgnc-id:13339;hgnc-symbol:KIF4A;hprd:06606;intact:EBI-1057516;intact:EBI-8788226;reactome:R-HSA-2132295;reactome:R-HSA-437239;reactome:R-HSA-443853;reactome:R-HSA-6811434;reactome:R-HSA-983189;refseq:NC_000023;refseq:NM_012310;refseq:NP_036442;uniprot:B2R7V5;uniprot:D3DVU4;uniprot:KIF4A_HUMAN;uniprot:O95239;…	activator	40887	biochemical reaction	PhosphoPOINT;PhosphoSitePlus;Spike	16603632;16964243;17351640;17512944;18212344;18691976;19369195;20068230;20097925;20860994;21712546;21857030;21983960;22617229;22621898;23186163;23312004;23749302;23911959;23940115;24120663;24719451;24782546;25159151;25512391;27251275;27551054;9885575
11738	CDK1	protein	chembl:308;dip:DIP-35N;drugbank:1771;ensembl:ENSG00000170312;ensembl:ENSP00000325970;ensembl:ENSP00000362915;ensembl:ENSP00000378699;ensembl:ENSP00000397973;ensembl:ENST00000316629;ensembl:ENST00000373809;ensembl:ENST00000395284;entrez-gene:983;hgnc-id:1722;hgnc-symbol:CDC2;hgnc-symbol:CDK1;hprd:00302;humancyc:HS10099-MONOMER;intact:EBI-444308;pdb:1LC9;pdb:4Y72;pdb:4YC3;pdb:4YC6;pdb:5HQ0;reactome…	physical interactor	11739	CCNB1	protein	chembl:2412;dip:DIP-59N;ensembl:ENSG00000134057;ensembl:ENSP00000256442;ensembl:ENSP00000424588;ensembl:ENST00000256442;ensembl:ENST00000505500;entrez-gene:891;hgnc-id:1579;hgnc-symbol:CCNB1;hprd:00454;intact:EBI-495332;pdb:2B9R;pdb:2JGZ;pdb:4Y72;pdb:4YC3;pdb:5HQ0;reactome:R-HSA-113507;reactome:R-HSA-156711;reactome:R-HSA-157451;reactome:R-HSA-162658;reactome:R-HSA-170049;reactome:R-HSA-170058;re…	physical interactor	1024	protein interaction	BIND;BioCarta;Biogrid;CORUM;DIP;HPRD;InnateDB;IntAct;PDB;PID;PhosphoPOINT;Reactome;Spike	10362260;10716937;10973963;11242082;11331587;12447691;12612082;15989971;16159883;16784539;17145710;17283331;17431037;17679094;1833185;18337751;19162005;20228808;20367638;20733055;20956543;20974803;23602568;24358021;24508230;2570636;25750436;25852190;25864384;26186194;26344197;26496610;27030811;7799941;8070405;8397206;8397207;8463339;8475101;8662825;9001210;9515786;9560267;9891079
66724	CDKN2C	protein	ensembl:ENSG00000123080;ensembl:ENSP00000262662;ensembl:ENSP00000360826;ensembl:ENSP00000379452;ensembl:ENST00000262662;ensembl:ENST00000371761;ensembl:ENST00000396148;entrez-gene:1031;hgnc-id:1789;hgnc-symbol:CDKN2C;hprd:04534;humancyc:HS04623-MONOMER;intact:EBI-711290;pdb:1BU9;pdb:1G3N;pdb:1IHB;pdb:1MX2;pdb:1MX4;pdb:1MX6;reactome:R-HSA-182572;reactome:R-HSA-2559580;reactome:R-HSA-2559582;reacto…	enzyme	11738	CDK1	protein	chembl:308;dip:DIP-35N;drugbank:1771;ensembl:ENSG00000170312;ensembl:ENSP00000325970;ensembl:ENSP00000362915;ensembl:ENSP00000378699;ensembl:ENSP00000397973;ensembl:ENST00000316629;ensembl:ENST00000373809;ensembl:ENST00000395284;entrez-gene:983;hgnc-id:1722;hgnc-symbol:CDC2;hgnc-symbol:CDK1;hprd:00302;humancyc:HS10099-MONOMER;intact:EBI-444308;pdb:1LC9;pdb:4Y72;pdb:4YC3;pdb:4YC6;pdb:5HQ0;reactome…	enzyme	23535	biochemical reaction	HumanCyc	12234184
66724	CDKN2C	protein	ensembl:ENSG00000123080;ensembl:ENSP00000262662;ensembl:ENSP00000360826;ensembl:ENSP00000379452;ensembl:ENST00000262662;ensembl:ENST00000371761;ensembl:ENST00000396148;entrez-gene:1031;hgnc-id:1789;hgnc-symbol:CDKN2C;hprd:04534;humancyc:HS04623-MONOMER;intact:EBI-711290;pdb:1BU9;pdb:1G3N;pdb:1IHB;pdb:1MX2;pdb:1MX4;pdb:1MX6;reactome:R-HSA-182572;reactome:R-HSA-2559580;reactome:R-HSA-2559582;reacto…	enzyme	188224	PBK	protein	chembl:4896;ensembl:ENSG00000168078;ensembl:ENSP00000301905;ensembl:ENSP00000428489;ensembl:ENST00000301905;ensembl:ENST00000522944;entrez-gene:55872;hgnc-id:18282;hgnc-symbol:PBK;hprd:17822;humancyc:HS09691-MONOMER;intact:EBI-536853;pdb:5J0A;refseq:NC_000008;refseq:NM_001278945;refseq:NM_018492;refseq:NP_001265874;refseq:NP_060962;refseq:XM_006716368;refseq:XP_006716431;unigene:104741;uniprot:B4…	enzyme	23535	biochemical reaction	HumanCyc	12234184
438081	CEP128	protein	ensembl:ENSG00000100629;ensembl:ENSP00000216517;ensembl:ENSP00000281129;ensembl:ENSP00000451162;ensembl:ENST00000216517;ensembl:ENST00000281129;ensembl:ENST00000555265;entrez-gene:145508;hgnc-id:20359;hprd:09834;intact:EBI-2873150;refseq:NM_152446;refseq:NP_689659;refseq:XM_006720056;refseq:XM_006720057;refseq:XM_011536490;refseq:XM_011536491;refseq:XM_011536492;refseq:XM_017021042;refseq:XM_0170…	physical interactor	11739	CCNB1	protein	chembl:2412;dip:DIP-59N;ensembl:ENSG00000134057;ensembl:ENSP00000256442;ensembl:ENSP00000424588;ensembl:ENST00000256442;ensembl:ENST00000505500;entrez-gene:891;hgnc-id:1579;hgnc-symbol:CCNB1;hprd:00454;intact:EBI-495332;pdb:2B9R;pdb:2JGZ;pdb:4Y72;pdb:4YC3;pdb:5HQ0;reactome:R-HSA-113507;reactome:R-HSA-156711;reactome:R-HSA-157451;reactome:R-HSA-162658;reactome:R-HSA-170049;reactome:R-HSA-170058;re…	physical interactor	305829	protein interaction	Biogrid	26638075
5462	KIT	protein	chembl:1936;dip:DIP-1055N;drugbank:504;ensembl:ENSG00000157404;ensembl:ENSP00000288135;ensembl:ENSP00000390987;ensembl:ENST00000288135;ensembl:ENST00000412167;entrez-gene:3815;hgnc-id:6342;hgnc-symbol:KIT;hprd:01287;humancyc:HS08211-MONOMER;intact:EBI-1379503;pdb:1PKG;pdb:1QZJ;pdb:1QZK;pdb:1R01;pdb:1T45;pdb:1T46;pdb:2E9W;pdb:2EC8;pdb:2IUH;pdb:2VIF;pdb:3G0E;pdb:3G0F;pdb:4HVS;pdb:4K94;pdb:4K9E;pdb:…	enzyme	103790	EPHA4	protein	chembl:3988;dip:DIP-48294N;ensembl:ENSG00000116106;ensembl:ENSP00000281821;ensembl:ENSP00000386829;ensembl:ENST00000281821;ensembl:ENST00000409938;entrez-gene:2043;hgnc-id:3388;hgnc-symbol:EPHA4;hprd:03719;humancyc:HS03980-MONOMER;intact:EBI-5773557;pdb:2LW8;pdb:2WO1;pdb:2WO2;pdb:2WO3;pdb:3CKH;pdb:3GXU;pdb:4BK4;pdb:4BK5;pdb:4BKA;pdb:4BKF;pdb:4M4P;pdb:4M4R;pdb:4W4Z;pdb:4W50;pdb:5JR2;reactome:R-HSA…	enzyme	24592;37749	biochemical reaction	EHMN;HumanCyc	7532003
5462	KIT	protein	chembl:1936;dip:DIP-1055N;drugbank:504;ensembl:ENSG00000157404;ensembl:ENSP00000288135;ensembl:ENSP00000390987;ensembl:ENST00000288135;ensembl:ENST00000412167;entrez-gene:3815;hgnc-id:6342;hgnc-symbol:KIT;hprd:01287;humancyc:HS08211-MONOMER;intact:EBI-1379503;pdb:1PKG;pdb:1QZJ;pdb:1QZK;pdb:1R01;pdb:1T45;pdb:1T46;pdb:2E9W;pdb:2EC8;pdb:2IUH;pdb:2VIF;pdb:3G0E;pdb:3G0F;pdb:4HVS;pdb:4K94;pdb:4K9E;pdb:…	physical interactor	11164	SHC2	protein	ensembl:ENSG00000129946;ensembl:ENSP00000264554;ensembl:ENST00000264554;entrez-gene:25759;hgnc-id:29869;hgnc-symbol:SHC2;hprd:19296;intact:EBI-7256023;intact:MINT-127694;reactome:R-HSA-167044;reactome:R-HSA-167050;reactome:R-HSA-167051;reactome:R-HSA-4420097;reactome:R-HSA-5673001;reactome:REACT_11061;refseq:NM_012435;refseq:NP_036567;refseq:XM_005259529;uniprot:O60230;uniprot:P98077;uniprot:Q9NP…	physical interactor	65242	protein interaction	IntAct	24728074
64283	MAD2L1	protein	dip:DIP-29653N;ensembl:ENSG00000164109;ensembl:ENSP00000296509;ensembl:ENSP00000332295;ensembl:ENST00000296509;ensembl:ENST00000333047;entrez-gene:4085;hgnc-id:6763;hgnc-symbol:MAD2L1;hprd:03274;intact:EBI-78203;pdb:1DUJ;pdb:1GO4;pdb:1KLQ;pdb:1S2H;pdb:2QYF;pdb:2V64;pdb:2VFX;pdb:3GMH;pdb:5LCW;reactome:R-HSA-141400;reactome:R-HSA-141405;reactome:R-HSA-141430;reactome:R-HSA-141444;reactome:R-HSA-141…	physical interactor	5462	KIT	protein	chembl:1936;dip:DIP-1055N;drugbank:504;ensembl:ENSG00000157404;ensembl:ENSP00000288135;ensembl:ENSP00000390987;ensembl:ENST00000288135;ensembl:ENST00000412167;entrez-gene:3815;hgnc-id:6342;hgnc-symbol:KIT;hprd:01287;humancyc:HS08211-MONOMER;intact:EBI-1379503;pdb:1PKG;pdb:1QZJ;pdb:1QZK;pdb:1R01;pdb:1T45;pdb:1T46;pdb:2E9W;pdb:2EC8;pdb:2IUH;pdb:2VIF;pdb:3G0E;pdb:3G0F;pdb:4HVS;pdb:4K94;pdb:4K9E;pdb:…	physical interactor	35521	protein interaction	NetPath	17038523
188224	PBK	protein	chembl:4896;ensembl:ENSG00000168078;ensembl:ENSP00000301905;ensembl:ENSP00000428489;ensembl:ENST00000301905;ensembl:ENST00000522944;entrez-gene:55872;hgnc-id:18282;hgnc-symbol:PBK;hprd:17822;humancyc:HS09691-MONOMER;intact:EBI-536853;pdb:5J0A;refseq:NC_000008;refseq:NM_001278945;refseq:NM_018492;refseq:NP_001265874;refseq:NP_060962;refseq:XM_006716368;refseq:XP_006716431;unigene:104741;uniprot:B4…	physical interactor	11739	CCNB1	protein	chembl:2412;dip:DIP-59N;ensembl:ENSG00000134057;ensembl:ENSP00000256442;ensembl:ENSP00000424588;ensembl:ENST00000256442;ensembl:ENST00000505500;entrez-gene:891;hgnc-id:1579;hgnc-symbol:CCNB1;hprd:00454;intact:EBI-495332;pdb:2B9R;pdb:2JGZ;pdb:4Y72;pdb:4YC3;pdb:5HQ0;reactome:R-HSA-113507;reactome:R-HSA-156711;reactome:R-HSA-157451;reactome:R-HSA-162658;reactome:R-HSA-170049;reactome:R-HSA-170058;re…	physical interactor	168754	protein interaction	HPRD;PhosphoPOINT	11242082;12447691;15541388
188224	PBK	protein	chembl:4896;ensembl:ENSG00000168078;ensembl:ENSP00000301905;ensembl:ENSP00000428489;ensembl:ENST00000301905;ensembl:ENST00000522944;entrez-gene:55872;hgnc-id:18282;hgnc-symbol:PBK;hprd:17822;humancyc:HS09691-MONOMER;intact:EBI-536853;pdb:5J0A;refseq:NC_000008;refseq:NM_001278945;refseq:NM_018492;refseq:NP_001265874;refseq:NP_060962;refseq:XM_006716368;refseq:XP_006716431;unigene:104741;uniprot:B4…	enzyme	11738	CDK1	protein	chembl:308;dip:DIP-35N;drugbank:1771;ensembl:ENSG00000170312;ensembl:ENSP00000325970;ensembl:ENSP00000362915;ensembl:ENSP00000378699;ensembl:ENSP00000397973;ensembl:ENST00000316629;ensembl:ENST00000373809;ensembl:ENST00000395284;entrez-gene:983;hgnc-id:1722;hgnc-symbol:CDC2;hgnc-symbol:CDK1;hprd:00302;humancyc:HS10099-MONOMER;intact:EBI-444308;pdb:1LC9;pdb:4Y72;pdb:4YC3;pdb:4YC6;pdb:5HQ0;reactome…	enzyme	23535;40300	biochemical reaction	HumanCyc;PhosphoSitePlus	11986303;12234184;15592455;16376335;17287340;20007894;20178744;20647304;21609022;21712546;21983960;22461510;22673903;23186163;23312004;23386615;23911959;24275569;24719451;25159151;25814448;26150388;27251275
40988	POU5F1	protein	dip:DIP-33440N;drugbank:6164;ensembl:ENSG00000204531;ensembl:ENSG00000206454;ensembl:ENSG00000229094;ensembl:ENSG00000230336;ensembl:ENSG00000233911;ensembl:ENSG00000235068;ensembl:ENSG00000237582;ensembl:ENSP00000259915;ensembl:ENSP00000365419;ensembl:ENSP00000373016;ensembl:ENSP00000387619;ensembl:ENSP00000387646;ensembl:ENSP00000388842;ensembl:ENSP00000391507;ensembl:ENSP00000391681;ensembl:EN…	physical interactor	66083	PRDX3	protein	dip:DIP-33600N;ensembl:ENSG00000165672;ensembl:ENSP00000298510;ensembl:ENST00000298510;entrez-gene:10935;hgnc-id:9354;hgnc-symbol:PRDX3;hprd:05305;humancyc:HS09265-MONOMER;intact:EBI-10975142;intact:EBI-748336;pdb:5JCG;reactome:R-HSA-3299685;reactome:R-HSA-3323081;refseq:NC_000010;refseq:NM_001302272;refseq:NM_006793;refseq:NP_001289201;refseq:NP_006784;refseq:NP_054817;uniprot:B2R7Z0;uniprot:D3D…	physical interactor	330709	protein interaction	Biogrid	26687479
66083	PRDX3	protein	dip:DIP-33600N;ensembl:ENSG00000165672;ensembl:ENSP00000298510;ensembl:ENST00000298510;entrez-gene:10935;hgnc-id:9354;hgnc-symbol:PRDX3;hprd:05305;humancyc:HS09265-MONOMER;intact:EBI-10975142;intact:EBI-748336;pdb:5JCG;reactome:R-HSA-3299685;reactome:R-HSA-3323081;refseq:NC_000010;refseq:NM_001302272;refseq:NM_006793;refseq:NP_001289201;refseq:NP_006784;refseq:NP_054817;uniprot:B2R7Z0;uniprot:D3D…	physical interactor	11739	CCNB1	protein	chembl:2412;dip:DIP-59N;ensembl:ENSG00000134057;ensembl:ENSP00000256442;ensembl:ENSP00000424588;ensembl:ENST00000256442;ensembl:ENST00000505500;entrez-gene:891;hgnc-id:1579;hgnc-symbol:CCNB1;hprd:00454;intact:EBI-495332;pdb:2B9R;pdb:2JGZ;pdb:4Y72;pdb:4YC3;pdb:5HQ0;reactome:R-HSA-113507;reactome:R-HSA-156711;reactome:R-HSA-157451;reactome:R-HSA-162658;reactome:R-HSA-170049;reactome:R-HSA-170058;re…	physical interactor	317275	protein interaction	Biogrid	26496610
103273	SETD7	protein	chembl:5523;dip:DIP-29045N;drugbank:4324;ensembl:ENSG00000145391;ensembl:ENSP00000274031;ensembl:ENST00000274031;entrez-gene:80854;hgnc-id:30412;hgnc-symbol:SETD7;hprd:16226;humancyc:HS07252-MONOMER;intact:EBI-1268586;kegg:hsa:80854;pdb:1H3I;pdb:1MT6;pdb:1MUF;pdb:1N6A;pdb:1N6C;pdb:1O9S;pdb:1XQH;pdb:2F69;pdb:3CBM;pdb:3CBO;pdb:3CBP;pdb:3M53;pdb:3M54;pdb:3M55;pdb:3M56;pdb:3M57;pdb:3M58;pdb:3M59;pdb:…	activator	11738	CDK1	protein	chembl:308;dip:DIP-35N;drugbank:1771;ensembl:ENSG00000170312;ensembl:ENSP00000325970;ensembl:ENSP00000362915;ensembl:ENSP00000378699;ensembl:ENSP00000397973;ensembl:ENST00000316629;ensembl:ENST00000373809;ensembl:ENST00000395284;entrez-gene:983;hgnc-id:1722;hgnc-symbol:CDC2;hgnc-symbol:CDK1;hprd:00302;humancyc:HS10099-MONOMER;intact:EBI-444308;pdb:1LC9;pdb:4Y72;pdb:4YC3;pdb:4YC6;pdb:5HQ0;reactome…	enzyme	27551	biochemical reaction	BioCarta;InnateDB;NetPath;PID;PhosphoPOINT;PhosphoSitePlus;Spike	10202145;10212189;10348343;10446957;10570149;10581258;10606744;10608806;10611322;10644693;10656682;10656795;10673500;10673501;10706102;10710310;10713094;10723129;10733583;10734067;10744722;10747897;10801407;10821866;1088347;10884347;10930428;10933801;10951572;10958792;11007451;11030628;11042698;11078726;11096068;11101524;11121242;11127820;11175334;11239457;11244509;11258706;11283254;11285227;1130…
20780	SH2B3	protein	ensembl:ENSG00000111252;ensembl:ENSP00000345492;ensembl:ENST00000341259;entrez-gene:10019;hgnc-id:29605;hgnc-symbol:SH2B3;hprd:05480;intact:EBI-7879749;intact:MINT-1494618;reactome:R-HSA-1433559;reactome:R-HSA-983231;reactome:R-HSA-997241;refseq:NM_001291424;refseq:NM_005475;refseq:NP_001278353;refseq:NP_005466;refseq:XM_005253818;refseq:XM_005253819;refseq:XM_006719180;refseq:XP_005253876;unipro…	physical interactor	5462	KIT	protein	chembl:1936;dip:DIP-1055N;drugbank:504;ensembl:ENSG00000157404;ensembl:ENSP00000288135;ensembl:ENSP00000390987;ensembl:ENST00000288135;ensembl:ENST00000412167;entrez-gene:3815;hgnc-id:6342;hgnc-symbol:KIT;hprd:01287;humancyc:HS08211-MONOMER;intact:EBI-1379503;pdb:1PKG;pdb:1QZJ;pdb:1QZK;pdb:1R01;pdb:1T45;pdb:1T46;pdb:2E9W;pdb:2EC8;pdb:2IUH;pdb:2VIF;pdb:3G0E;pdb:3G0F;pdb:4HVS;pdb:4K94;pdb:4K9E;pdb:…	physical interactor	54154	protein interaction	HPRD;IntAct;PhosphoPOINT	11805142;24728074;9169414
64276	SPC25	protein	dip:DIP-35753N;ensembl:ENSG00000152253;ensembl:ENSG00000277909;ensembl:ENSP00000282074;ensembl:ENSP00000481354;ensembl:ENSP00000483050;ensembl:ENST00000282074;ensembl:ENST00000611144;ensembl:ENST00000616584;entrez-gene:57405;hgnc-id:24031;hprd:15465;intact:EBI-999909;pdb:2VE7;pdb:3IZ0;reactome:R-HSA-2467813;reactome:R-HSA-2500257;reactome:R-HSA-375307;reactome:R-HSA-5663220;reactome:R-HSA-68877;r…	physical interactor	14809	TNKS1BP1	protein	ensembl:ENSG00000149115;ensembl:ENSP00000350990;ensembl:ENSP00000437271;ensembl:ENST00000358252;ensembl:ENST00000532437;entrez-gene:85456;hgnc-id:19081;hgnc-symbol:TNKS1BP1;hprd:06164;intact:EBI-2104458;intact:EBI-5280299;reactome:R-HSA-429947;reactome:R-HSA-430011;reactome:R-HSA-6804115;reactome:REACT_20605;refseq:NM_033396;refseq:NP_203754;refseq:XM_005274362;refseq:XM_006718725;refseq:XM_00671…	physical interactor	243898	protein interaction	Biogrid	22863883
30315	TPX2	protein	chembl:5389;dip:DIP-36727N;dip:DIP-46212N;ensembl:ENSG00000088325;ensembl:ENSP00000300403;ensembl:ENSP00000341145;ensembl:ENST00000300403;ensembl:ENST00000340513;entrez-gene:22974;hgnc-id:1249;hgnc-symbol:TPX2;hprd:05802;humancyc:ENSG00000088325-MONOMER;intact:EBI-1037322;intact:EBI-2554635;pdb:1OL5;pdb:3E5A;pdb:3HA6;pdb:4C3P;reactome:R-HSA-2564700;reactome:R-HSA-6804756;reactome:R-HSA-8853407;re…	activator	192731	TTK	protein	chembl:3983;dip:DIP-40642N;drugbank:6293;ensembl:ENSG00000112742;ensembl:ENSP00000230510;ensembl:ENSP00000358813;ensembl:ENSP00000422936;ensembl:ENST00000230510;ensembl:ENST00000369798;ensembl:ENST00000509894;entrez-gene:7272;hgnc-id:12401;hgnc-symbol:TTK;hprd:04973;humancyc:HS03614-MONOMER;intact:EBI-1645856;pdb:2X9E;pdb:2ZMC;pdb:2ZMD;pdb:3CEK;pdb:3DBQ;pdb:3GFW;pdb:3H9F;pdb:3HMN;pdb:3HMO;pdb:3HM…	activator	346730	biochemical reaction	Spike
192731	TTK	protein	chembl:3983;dip:DIP-40642N;drugbank:6293;ensembl:ENSG00000112742;ensembl:ENSP00000230510;ensembl:ENSP00000358813;ensembl:ENSP00000422936;ensembl:ENST00000230510;ensembl:ENST00000369798;ensembl:ENST00000509894;entrez-gene:7272;hgnc-id:12401;hgnc-symbol:TTK;hprd:04973;humancyc:HS03614-MONOMER;intact:EBI-1645856;pdb:2X9E;pdb:2ZMC;pdb:2ZMD;pdb:3CEK;pdb:3DBQ;pdb:3GFW;pdb:3H9F;pdb:3HMN;pdb:3HMO;pdb:3HM…	physical interactor	438081	CEP128	protein	ensembl:ENSG00000100629;ensembl:ENSP00000216517;ensembl:ENSP00000281129;ensembl:ENSP00000451162;ensembl:ENST00000216517;ensembl:ENST00000281129;ensembl:ENST00000555265;entrez-gene:145508;hgnc-id:20359;hprd:09834;intact:EBI-2873150;refseq:NM_152446;refseq:NP_689659;refseq:XM_006720056;refseq:XM_006720057;refseq:XM_011536490;refseq:XM_011536491;refseq:XM_011536492;refseq:XM_017021042;refseq:XM_0170…	physical interactor	306016	protein interaction	Biogrid	26638075
192731	TTK	protein	chembl:3983;dip:DIP-40642N;drugbank:6293;ensembl:ENSG00000112742;ensembl:ENSP00000230510;ensembl:ENSP00000358813;ensembl:ENSP00000422936;ensembl:ENST00000230510;ensembl:ENST00000369798;ensembl:ENST00000509894;entrez-gene:7272;hgnc-id:12401;hgnc-symbol:TTK;hprd:04973;humancyc:HS03614-MONOMER;intact:EBI-1645856;pdb:2X9E;pdb:2ZMC;pdb:2ZMD;pdb:3CEK;pdb:3DBQ;pdb:3GFW;pdb:3H9F;pdb:3HMN;pdb:3HMO;pdb:3HM…	enzyme	11738	CDK1	protein	chembl:308;dip:DIP-35N;drugbank:1771;ensembl:ENSG00000170312;ensembl:ENSP00000325970;ensembl:ENSP00000362915;ensembl:ENSP00000378699;ensembl:ENSP00000397973;ensembl:ENST00000316629;ensembl:ENST00000373809;ensembl:ENST00000395284;entrez-gene:983;hgnc-id:1722;hgnc-symbol:CDC2;hgnc-symbol:CDK1;hprd:00302;humancyc:HS10099-MONOMER;intact:EBI-444308;pdb:1LC9;pdb:4Y72;pdb:4YC3;pdb:4YC6;pdb:5HQ0;reactome…	enzyme	27561;27876;40162	biochemical reaction	BioCarta;Manual upload;NetPath;PID;PhosphoPOINT;PhosphoSitePlus;Spike	10488144;10713049;10906134;10964922;11121037;11375976;11781820;11847100;12034743;12522270;12644574;12652307;14729972;15302935;15592455;15696159;16076903;16099987;16199871;16464493;16497976;16787943;16858728;16864798;16880735;16888623;16912036;16946300;16964243;17081983;17164333;17289588;17376779;17785528;18083107;18161990;18180459;18420821;18452278;18669648;18691976;18707149;18775312;18775435;187…
192731	TTK	protein	chembl:3983;dip:DIP-40642N;drugbank:6293;ensembl:ENSG00000112742;ensembl:ENSP00000230510;ensembl:ENSP00000358813;ensembl:ENSP00000422936;ensembl:ENST00000230510;ensembl:ENST00000369798;ensembl:ENST00000509894;entrez-gene:7272;hgnc-id:12401;hgnc-symbol:TTK;hprd:04973;humancyc:HS03614-MONOMER;intact:EBI-1645856;pdb:2X9E;pdb:2ZMC;pdb:2ZMD;pdb:3CEK;pdb:3DBQ;pdb:3GFW;pdb:3H9F;pdb:3HMN;pdb:3HMO;pdb:3HM…	physical interactor	64276	SPC25	protein	dip:DIP-35753N;ensembl:ENSG00000152253;ensembl:ENSG00000277909;ensembl:ENSP00000282074;ensembl:ENSP00000481354;ensembl:ENSP00000483050;ensembl:ENST00000282074;ensembl:ENST00000611144;ensembl:ENST00000616584;entrez-gene:57405;hgnc-id:24031;hprd:15465;intact:EBI-999909;pdb:2VE7;pdb:3IZ0;reactome:R-HSA-2467813;reactome:R-HSA-2500257;reactome:R-HSA-375307;reactome:R-HSA-5663220;reactome:R-HSA-68877;r…	physical interactor	144573	protein interaction	DIP	26068854

## Sheet: E.
Supplementary data Table 3E. Control corrected log2 fold changes (FC) of the 20 differentially expressed genes (DEGs) present in the large (15 genes) and small (5 genes) network visualized in Cytoscape based on the outcome of the induced network modules application in ConsensuspathDB (www.http://consensuspathdb.org/) using the 170 DEGs which were significantly differentially expressed in colonic …
Agilent probe ID	GeneSymbol	GeneID	Gene name	logFC	adj.P.Val	Gene function
Large network
A_23_P118834	TOP2A	7153	topoisomerase (DNA) II alpha 170kDa	-0.41677	0.00834461	This gene encodes a DNA topoisomerase, an enzyme that controls and alters the topologic states of DNA during transcription. This nuclear enzyme is involved in processes such as chromosome condensation, chromatid separation, and the relief of torsional stress that occurs during DNA transcription and replication. It catalyzes the transient breaking and rejoining of two strands of duplex DNA which a…
A_23_P51085	SPC25	57405	SPC25, NDC80 kinetochore complex component	-0.385763	0.0258216	This gene encodes a protein that may be involved in kinetochore-microtubule interaction and spindle checkpoint activity
A_23_P122197	CCNB1	891	cyclin B1	-0.334501	0.0293574	The protein encoded by this gene is a regulatory protein involved in mitosis. The gene product complexes with p34(cdc2) to form the maturation-promoting factor (MPF). The encoded protein is necessary for proper control of the G2/M transition phase of the cell cycle.
A_33_P3307903	CDKN3	1033	cyclin-dependent kinase inhibitor 3	-0.330538	0.0279475	The protein encoded by this gene belongs to the dual specificity protein phosphatase family. It was identified as a cyclin-dependent kinase inhibitor, and has been shown to interact with, and dephosphorylate CDK2 kinase, thus prevent the activation of CDK2 kinase. This gene was reported to be deleted, mutated, or overexpressed in several kinds of cancers. Alternatively spliced transcript variants…
A_23_P138507	CDK1	983	cyclin-dependent kinase 1	-0.326772	0.022166	The protein encoded by this gene is a member of the Ser/Thr protein kinase family. This protein is a catalytic subunit of the highly conserved protein kinase complex known as M-phase promoting factor (MPF), which is essential for G1/S and G2/M phase transitions of eukaryotic cell cycle. Mitotic cyclins stably associate with this protein and function as regulatory subunits. The kinase activity of …
A_32_P62997	PBK	55872	PDZ binding kinase	-0.326618	0.0307119	This gene encodes a serine/threonine protein kinase related to the dual specific mitogen-activated protein kinase kinase (MAPKK) family. Evidence suggests that mitotic phosphorylation is required for its catalytic activity. The encoded protein may be involved in the activation of lymphoid cells and support testicular functions, with a suggested role in the process of spermatogenesis. Overexpressi…
A_23_P430201	CEP128	145508	centrosomal protein 128kDa	-0.321181	0.0320579	Unknown gene function
A_23_P148475	KIF4A	24137	kinesin family member 4A	-0.310994	0.0349198	This gene encodes a member of the kinesin 4 subfamily of kinesin related proteins. The encoded protein is an ATP dependent microtubule-based motor protein that is involved in the intracellular transport of membranous organelles. This protein also associates with condensed chromosome arms and may be involved in maintaining chromosome integrity during mitosis. This protein may also be involved in t…
A_24_P251841	SETD7	80854	SET domain containing (lysine methyltransferase) 7	-0.301419	0.00325926	Lysine methyltransferases are enyzmes that catalyze the transfer of methyl groups from S-adenosylmethionine (SAM) to the lysine residues on histones, particularly histones H3 and H4. The dysregulation of this methylation is critical in the development of cancer.
A_23_P259586	TTK	7272	TTK protein kinase	-0.30075	0.0493427	This gene encodes a dual specificity protein kinase with the ability to phosphorylate tyrosine, serine and threonine. Associated with cell proliferation, this protein is essential for chromosome alignment at the centromere during mitosis and is required for centrosome duplication. It has been found to be a critical mitotic checkpoint protein for accurate segregation of chromosomes during mitosis.…
A_33_P3292540	CDKN2C	1031	cyclin-dependent kinase inhibitor 2C (p18, inhibits CDK4)	-0.292977	0.00290762	The protein encoded by this gene is a member of the INK4 family of cyclin-dependent kinase inhibitors. This protein has been shown to interact with CDK4 or CDK6, and prevent the activation of the CDK kinases, thus function as a cell growth regulator that controls cell cycle G1 progression. Ectopic expression of this gene was shown to suppress the growth of human cells in a manner that appears to …
A_23_P63751	PRDX3	10935	peroxiredoxin 3	-0.291261	0.00118408	This gene encodes a mitochondrial protein with antioxidant function. The protein is similar to the C22 subunit of Salmonella typhimurium alkylhydroperoxide reductase, and it can rescue bacterial resistance to alkylhydroperoxide in E. coli that lack the C22 subunit. The human and mouse genes are highly conserved, and they map to the regions syntenic between mouse and human chromosomes. Sequence co…
A_23_P68610	TPX2	22974	TPX2, microtubule-associated	-0.270416	0.0405197	Spindle assembly factor required for normal assembly of mitotic spindles. Required for normal assembly of microtubules during apoptosis. Required for chromatin and/or kinetochore dependent microtubule nucleation. Mediates AURKA localization to spindle microtubules (PubMed:18663142, PubMed:19208764). Activates AURKA by promoting its autophosphorylation at Thr-288 and protects this residue against …
A_33_P3365732	TNKS1BP1	85456	tankyrase 1 binding protein 1, 182kDa	0.289752	0.0242541	TNKS1BP1 (Tankyrase 1 Binding Protein 1) is a Protein Coding gene. Among its related pathways are TP53 Regulates Transcription of Cell Cycle Genes and Gene Expression. GO annotations related to this gene include enzyme binding and ankyrin binding.
A_23_P59138	POU5F1	5460	POU class 5 homeobox 1	0.297098	0.0418392	This gene encodes a transcription factor containing a POU homeodomain that plays a key role in embryonic development and stem cell pluripotency. Aberrant expression of this gene in adult tissues is associated with tumorigenesis. This gene can participate in a translocation with the Ewing's sarcoma gene on chromosome 21, which also leads to tumor formation. Alternative splicing, as well as usage o…
Small network
A_23_P110253	KIT	3815	v-kit Hardy-Zuckerman 4 feline sarcoma viral oncogene homolog	-0.294324	0.0286279	This gene encodes the human homolog of the proto-oncogene c-kit. C-kit was first identified as the cellular homolog of the feline sarcoma viral oncogene v-kit. This protein is a type 3 transmembrane receptor for MGF (mast cell growth factor, also known as stem cell factor). Mutations in this gene are associated with gastrointestinal stromal tumors, mast cell disease, acute myelogenous lukemia, an…
A_23_P92441	MAD2L1	4085	MAD2 mitotic arrest deficient-like 1 (yeast)	-0.267101	0.0240187	MAD2L1 is a component of the mitotic spindle assembly checkpoint that prevents the onset of anaphase until all chromosomes are properly aligned at the metaphase plate. MAD2L1 is related to the MAD2L2 gene located on chromosome 1. A MAD2 pseudogene has been mapped to chromosome 14.
A_24_P201739	SH2B3	10019	SH2B adaptor protein 3	-0.263828	0.00209488	This gene encodes a member of the SH2B adaptor family of proteins, which are involved in a range of signaling activities by growth factor and cytokine receptors. The encoded protein is a key negative regulator of cytokine signaling and plays a critical role in hematopoiesis. Mutations in this gene have been associated with susceptibility to celiac disease type 13 and susceptibility to insulin-dep…
A_23_P108501	EPHA4	2043	EPH receptor A4	0.263149	0.00167916	This gene belongs to the ephrin receptor subfamily of the protein-tyrosine kinase family. EPH and EPH-related receptors have been implicated in mediating developmental events, particularly in the nervous system. Receptors in the EPH subfamily typically have a single kinase domain and an extracellular region containing a Cys-rich domain and 2 fibronectin type III repeats. The ephrin receptors are …
A_32_P205624	SHC2	25759	SHC (Src homology 2 domain containing) transforming protein 2	0.296816	0.00763247	SHC2 is a Protein Coding gene. Among its related pathways are RET signaling and Focal Adhesion. GO annotations related to this gene include protein kinase binding and receptor tyrosine kinase binding. An important paralog of this gene is SHC1. Signaling adapter that couples activated growth factor receptors to signaling pathway in neurons. Involved in the signal transduction pathways of neurotrop…

## Sheet: F.
Supplementary data Table 3F. Two statistically significant enriched pathways (FDR corrected p-value < 0.01, > 2 genes per pathway) using the negatively (13) and positively (12) correlating genes in colonic tissue of subjects (N=52) associated with ATNC exposure. Pathway analyses was performed using ConsensuspathDB (www.http://consensuspathdb.org/).
Pathway name	Set size	Candidates contained	P-value	Q-value	Pathway source	Gene symbol members pathway
serine biosynthesis (phosphorylated route)	4	2 (50%)	1.48994e-05	0.000312887	HumanCyc	VPS29; PSPH
serine and glycine biosynthesis	7	2 (28.6%)	5.19954e-05	0.000545952	HumanCyc	VPS29; PSPH

## Sheet: G.
Supplementary data Table 3G. One-hundred twenty-one statistically significant enriched pathways (FDR corrected p-value < 0.01, > 2 genes per pathway) using the negatively (105) and positively (144) correlating genes in colonic tissue of subjects (N=57) associated with the presence of phytochemicals in the diet. Pathway analyses was performed using ConsensuspathDB (www.http://consensuspathdb.org/).
Pathway name	Set size	Candidates contained	P-value	Q-value	Pathway source	Gene symbol members pathway
Retinoblastoma Gene in Cancer	89	9 (10.1%)	1.14948e-07	5.70141e-05	Wikipathways	PCNA; RB1; BARD1; RPA1; H2AFZ; CDK1; CDK2; RFC3; TOP2A
Cell Cycle	564	18 (3.2%)	3.45187e-06	0.000856064	Reactome	PCNA; CDKN2C; RFC3; PPP1CC; HERC2; BARD1; RPA1; RB1; BUB3; CDK1; CDK2; SKA2; H2AFZ; PPP1R12B; DCTN3; TOP2A; SPC25; H3F3A
Cell Cycle, Mitotic	481	16 (3.3%)	7.56052e-06	0.00125001	Reactome	PCNA; CDKN2C; RFC3; PPP1CC; BUB3; RPA1; RB1; CDK1; CDK2; SKA2; H2AFZ; PPP1R12B; DCTN3; TOP2A; SPC25; H3F3A
G1 to S cell cycle control	64	6 (9.4%)	2.528e-05	0.00313472	Wikipathways	PCNA; CDKN2C; RPA1; RB1; CDK1; CDK2
Mitotic G1-G1/S phases	104	7 (6.7%)	4.61846e-05	0.0038262	Reactome	PCNA; CDKN2C; RPA1; RB1; CDK1; CDK2; TOP2A
cyclins and cell cycle regulation	23	4 (17.4%)	5.17721e-05	0.0038262	BioCarta	CDK1; CDK2; RB1; CDKN2C
Proteasome - Homo sapiens (human)	45	5 (11.1%)	5.39988e-05	0.0038262	KEGG	PSMA2; PSMD14; PSMD6; PSMC6; PSME1
G0 and Early G1	25	4 (16.0%)	7.2921e-05	0.0045211	Reactome	PCNA; CDK1; CDK2; TOP2A
Cell Cycle Checkpoints	250	10 (4.0%)	9.52038e-05	0.00524679	Reactome	PPP1CC; BUB3; BARD1; RPA1; HERC2; CDK1; CDK2; SKA2; RFC3; SPC25
Regulation of TP53 Activity	162	8 (4.9%)	0.000119339	0.00591924	Reactome	BARD1; PRKAG2; RPA1; PRR5; RFC3; CDK1; CDK2; ING5
p53 signaling pathway	13	3 (23.1%)	0.000200364	0.00828171	BioCarta	PCNA; CDK2; RB1
rb tumor suppressor/checkpoint signaling in response to dna damage	13	3 (23.1%)	0.000200364	0.00828171	BioCarta	CDK1; CDK2; RB1
Proteasome Degradation	64	5 (7.8%)	0.000293421	0.0111952	Wikipathways	PSMA2; PSMD6; H2AFZ; PSMC6; PSME1
UCH proteinases	102	6 (5.9%)	0.000342367	0.0121296	Reactome	BARD1; PSMD14; PSMD6; PSME1; PSMA2; PSMC6
Translesion synthesis by REV1	16	3 (18.8%)	0.000384525	0.0127149	Reactome	PCNA; RPA1; RFC3
Translesion synthesis by POLK	17	3 (17.6%)	0.000463812	0.0135324	Reactome	PCNA; RPA1; RFC3
Translesion synthesis by POLI	17	3 (17.6%)	0.000463812	0.0135324	Reactome	PCNA; RPA1; RFC3
Phosphorylation of proteins involved in G1/S transition by active Cyclin E:Cdk2 complexes	4	2 (50.0%)	0.000493135	0.0135886	Reactome	CDK2; RB1
Gene expression (Transcription)	1373	25 (1.8%)	0.000526799	0.0137522	Reactome	SLBP; PRKAG2; RFC3; RNU2-1; AEBP2; NUDT21; TSC2; ZNF169; PRR5; RB1; H3F3A; NABP2; PCNA; ZNF226; BARD1; TET2; ZNF587; ING5; BRF1; CLP1; RPA1; H2AFZ; EPC1; CDK1; CDK2
DNA Replication	42	4 (9.5%)	0.000572266	0.0141922	Wikipathways	PCNA; CDK2; RPA1; RFC3
G1/S Transition	76	5 (6.6%)	0.000651613	0.0147032	Reactome	PCNA; CDK1; CDK2; RPA1; RB1
Translesion Synthesis by POLH	19	3 (15.8%)	0.000652158	0.0147032	Reactome	PCNA; RPA1; RFC3
Mitotic G1-G1-S phases	20	3 (15.0%)	0.000762139	0.0148406	Wikipathways	PCNA; CDK1; TOP2A
Lagging Strand Synthesis	20	3 (15.0%)	0.000762139	0.0148406	Reactome	PCNA; RPA1; RFC3
p73 transcription factor network	79	5 (6.3%)	0.000777785	0.0148406	PID	CDK1; CDK2; RB1; BUB3; IL4R
G2/M Checkpoints	120	6 (5.0%)	0.000777934	0.0148406	Reactome	BARD1; RPA1; RFC3; CDK1; CDK2; HERC2
Cell Cycle	120	6 (5.0%)	0.000812843	0.0148717	Wikipathways	PCNA; CDKN2C; BUB3; RB1; CDK1; CDK2
Metabolism of proteins	2008	32 (1.6%)	0.000839531	0.0148717	Reactome	PCNA; TOMM40; PSMD6; DCAF13; PPA1; ARFGAP1; DCTN3; STAM; CANX; CNIH1; PSMA2; PSME1; EIF3F; RAB19; H3F3A; TPGS2; PSMC6; TOP2A; MRPL10; MRPL37; BARD1; SAMM50; HERC2; MRPL39; ARSD; PSMD14; RPA1; MRPS23; H2AFZ; CDK1; GOLGB1; RNF123
PCNA-Dependent Long Patch Base Excision Repair	21	3 (14.3%)	0.000883247	0.0151066	Reactome	PCNA; RPA1; RFC3
Cell cycle - Homo sapiens (human)	124	6 (4.8%)	0.000964739	0.0155735	KEGG	PCNA; CDKN2C; BUB3; RB1; CDK1; CDK2
Signaling Pathways in Glioblastoma	83	5 (6.0%)	0.000973345	0.0155735	Wikipathways	PIK3C2B; CDK2; TSC2; RB1; CDKN2C
Mismatch repair - Homo sapiens (human)	23	3 (13.0%)	0.00116053	0.0179882	KEGG	PCNA; RPA1; RFC3
Telomere C-strand (Lagging Strand) Synthesis	24	3 (12.5%)	0.0013175	0.01922	Reactome	PCNA; RPA1; RFC3
Resolution of AP sites via the multiple-nucleotide patch replacement pathway	24	3 (12.5%)	0.0013175	0.01922	Reactome	PCNA; RPA1; RFC3
HDR through Homologous Recombination (HR) or Single Strand Annealing (SSA)	135	6 (4.5%)	0.00138602	0.0194121	Reactome	PCNA; BARD1; RPA1; RFC3; CDK2; HERC2
mRNA surveillance pathway - Homo sapiens (human)	91	5 (5.5%)	0.00147122	0.0194121	KEGG	CLP1; NUDT21; SMG1; PPP1CC; UPF2
cell cycle: g1/s check point	25	3 (12.0%)	0.00148722	0.0194121	BioCarta	CDK1; CDK2; RB1
Gap-filling DNA repair synthesis and ligation in GG-NER	25	3 (12.0%)	0.00148722	0.0194121	Reactome	PCNA; RPA1; RFC3
Deubiquitination	296	9 (3.0%)	0.00158592	0.0196045	Reactome	BARD1; PSMD14; PSMD6; PSME1; PSMA2; CDK1; STAM; RNF123; PSMC6
RNA Polymerase II Transcription	1236	22 (1.8%)	0.00161717	0.0196045	Reactome	SLBP; PRKAG2; RFC3; RNU2-1; NUDT21; TSC2; ZNF169; PRR5; RB1; H3F3A; NABP2; PCNA; ZNF226; BARD1; ZNF587; ING5; CLP1; RPA1; H2AFZ; EPC1; CDK1; CDK2
Regulation of TP53 Activity through Phosphorylation	93	5 (5.4%)	0.00162053	0.0196045	Reactome	CDK2; PRKAG2; RPA1; RFC3; BARD1
ID	26	3 (11.5%)	0.00167004	0.0197224	NetPath	FHL2; CDK2; RB1
Homology Directed Repair	141	6 (4.3%)	0.00173656	0.020031	Reactome	PCNA; BARD1; RPA1; RFC3; CDK2; HERC2
G2/M DNA damage checkpoint	96	5 (5.3%)	0.00178071	0.0200734	Reactome	CDK1; HERC2; RPA1; RFC3; BARD1
Processing of DNA double-strand break ends	99	5 (5.1%)	0.00204233	0.0223892	Reactome	CDK2; HERC2; RPA1; RFC3; BARD1
Processing of Capped Intronless Pre-mRNA	28	3 (10.7%)	0.00207642	0.0223892	Reactome	CLP1; NUDT21; SLBP
Transcriptional Regulation by TP53	374	10 (2.7%)	0.00214727	0.0226606	Reactome	PCNA; BARD1; PRKAG2; RPA1; PRR5; RFC3; CDK1; CDK2; ING5; TSC2
BARD1 signaling events	29	3 (10.3%)	0.00230065	0.0237734	PID	PCNA; CDK2; BARD1
S Phase	103	5 (4.9%)	0.00253925	0.0251902	Reactome	PCNA; CDK2; RPA1; RFC3; RB1
Extension of Telomeres	30	3 (10.0%)	0.00253934	0.0251902	Reactome	PCNA; RPA1; RFC3
Recognition of DNA damage by PCNA-containing replication complex	31	3 (9.7%)	0.00279278	0.0263733	Reactome	PCNA; RPA1; RFC3
Folate-Alcohol and Cancer Pathway Hypotheses	9	2 (22.2%)	0.00287129	0.0263733	Wikipathways	MTR; ALDH1L1
cyclin e destruction pathway	9	2 (22.2%)	0.00287129	0.0263733	BioCarta	CDK2; RB1
DNA Mismatch Repair	9	2 (22.2%)	0.00287129	0.0263733	Wikipathways	PCNA; RPA1
DNA strand elongation	32	3 (9.4%)	0.00306128	0.0266385	Reactome	PCNA; RPA1; RFC3
Termination of translesion DNA synthesis	32	3 (9.4%)	0.00306128	0.0266385	Reactome	PCNA; RPA1; RFC3
rho cell motility signaling pathway	34	3 (9.4%)	0.00306128	0.0266385	BioCarta	GSN; PPP1R12B; ARFGAP1
Resolution of Sister Chromatid Cohesion	109	5 (4.6%)	0.0032451	0.0277512	Reactome	BUB3; CDK1; SKA2; PPP1CC; SPC25
HDR through Homologous Recombination (HRR)	69	4 (5.9%)	0.00346916	0.0285413	Reactome	PCNA; RPA1; RFC3; BARD1
DNA Damage Response	68	4 (5.9%)	0.00346916	0.0285413	Wikipathways	CDK1; CDK2; RB1; TLK2
e2f1 destruction pathway	10	2 (20.0%)	0.00356766	0.0285413	BioCarta	CDK2; RB1
Removal of the Flap Intermediate from the C-strand	10	2 (20.0%)	0.00356766	0.0285413	Reactome	PCNA; RPA1
M Phase	340	9 (2.7%)	0.0039406	0.0291264	Reactome	PPP1CC; BUB3; RB1; CDK1; SKA2; H2AFZ; H3F3A; DCTN3; SPC25
Regulation of APC/C activators between G1/S and early anaphase	36	3 (8.3%)	0.0042913	0.0291264	Reactome	CDK1; CDK2; BUB3
Regulation of TP53 Degradation	36	3 (8.3%)	0.0042913	0.0291264	Reactome	CDK1; CDK2; PRR5
DNA replication - Homo sapiens (human)	36	3 (8.3%)	0.0042913	0.0291264	KEGG	PCNA; RPA1; RFC3
Target Of Rapamycin (TOR) Signaling	36	3 (8.3%)	0.0042913	0.0291264	Wikipathways	PRKAG2; TSC2; PRR5
Metalloprotease DUBs	36	3 (8.3%)	0.0042913	0.0291264	Reactome	PSMD14; STAM; BARD1
DNA Double-Strand Break Repair	169	6 (3.6%)	0.00432908	0.0291264	Reactome	PCNA; BARD1; RPA1; RFC3; CDK2; HERC2
Processive synthesis on the C-strand of the telomere	11	2 (18.2%)	0.00433444	0.0291264	Reactome	PCNA; RPA1
folate transformations	11	2 (18.2%)	0.00433444	0.0291264	HumanCyc	MTR; ALDH1L1
Cellular responses to external stimuli	414	10 (2.4%)	0.00461387	0.0291264	Reactome	CDKN2C; PRDX3; PRKAG2; RPA1; RB1; ATG3; CDK2; H2AFZ; H3F3A; TSC2
Activation of ATR in response to replication stress	37	3 (8.1%)	0.00463908	0.0291264	Reactome	CDK2; RPA1; RFC3
ATR signaling pathway	37	3 (8.1%)	0.00463908	0.0291264	PID	CDK2; RPA1; RFC3
Regulation of TP53 Expression and Degradation	37	3 (8.1%)	0.00463908	0.0291264	Reactome	CDK1; CDK2; PRR5
Glutaminolysis and Cancer	37	3 (8.1%)	0.00463908	0.0291264	SMPDB	SLC1A4; IDH3B; SDHB
Resolution of Abasic Sites (AP sites)	37	3 (8.1%)	0.00463908	0.0291264	Reactome	PCNA; RPA1; RFC3
Base Excision Repair	37	3 (8.1%)	0.00463908	0.0291264	Reactome	PCNA; RPA1; RFC3
HDR through Single Strand Annealing (SSA)	37	3 (8.1%)	0.00463908	0.0291264	Reactome	RPA1; RFC3; BARD1
Synthesis of DNA	75	4 (5.3%)	0.00493046	0.0301915	Reactome	PCNA; CDK2; RPA1; RFC3
E2F transcription factor network	75	4 (5.3%)	0.00493046	0.0301915	PID	CDK1; CDK2; RB1; CDKN2C
Condensation of Prophase Chromosomes	77	4 (5.3%)	0.00516818	0.0308972	Reactome	CDK1; H2AFZ; H3F3A; RB1
RalA downstream regulated genes	12	2 (16.7%)	0.0051703	0.0308972	Wikipathways	EXOC8; YBX3
Translesion synthesis by Y family DNA polymerases bypasses lesions on DNA template	39	3 (7.7%)	0.0053846	0.031293	Reactome	PCNA; RPA1; RFC3
Presynaptic phase of homologous DNA pairing and strand exchange	39	3 (7.7%)	0.0053846	0.031293	Reactome	RPA1; RFC3; BARD1
RHO GTPases Activate Formins	123	5 (4.1%)	0.00542581	0.031293	Reactome	BUB3; DVL2; SKA2; PPP1CC; SPC25
regulation of p27 phosphorylation during cell cycle progression	13	2 (15.4%)	0.00607393	0.0334161	BioCarta	CDK2; RB1
Signaling by Rho GTPases	435	10 (2.3%)	0.00609455	0.0334161	Reactome	PPP1CC; BUB3; MCF2L; H2AFZ; DVL2; SKA2; BCR; PPP1R12B; SPC25; H3F3A
DNA Replication	80	4 (5.0%)	0.00619574	0.0334161	Reactome	PCNA; CDK2; RPA1; RFC3
APC/C-mediated degradation of cell cycle proteins	41	3 (7.3%)	0.00619814	0.0334161	Reactome	CDK1; CDK2; BUB3
Regulation of mitotic cell cycle	41	3 (7.3%)	0.00619814	0.0334161	Reactome	CDK1; CDK2; BUB3
Dual Incision in GG-NER	41	3 (7.3%)	0.00619814	0.0334161	Reactome	PCNA; RPA1; RFC3
RHO GTPase Effectors	301	8 (2.7%)	0.00631671	0.0336223	Reactome	PPP1CC; BUB3; PPP1R12B; H2AFZ; DVL2; SKA2; H3F3A; SPC25
Post-translational protein modification	1383	22 (1.6%)	0.00659601	0.0336223	Reactome	PSMD6; DCAF13; ARFGAP1; DCTN3; STAM; CANX; CNIH1; PSMA2; RAB19; TPGS2; PSMC6; TOP2A; PCNA; BARD1; PSME1; HERC2; ARSD; PSMD14; RPA1; CDK1; GOLGB1; RNF123
FOXM1 transcription factor network	42	3 (7.1%)	0.0066309	0.0336223	PID	CDK1; CDK2; RB1
Homologous DNA Pairing and Strand Exchange	42	3 (7.1%)	0.0066309	0.0336223	Reactome	RPA1; RFC3; BARD1
akap95 role in mitosis and chromosome dynamics	14	2 (14.3%)	0.00704403	0.0336223	BioCarta	CDK1; H3F3A
Polymerase switching on the C-strand of the telomere	14	2 (14.3%)	0.00704403	0.0336223	Reactome	PCNA; RFC3
Polymerase switching	14	2 (14.3%)	0.00704403	0.0336223	Reactome	PCNA; RFC3
Leading Strand Synthesis	14	2 (14.3%)	0.00704403	0.0336223	Reactome	PCNA; RFC3
Removal of the Flap Intermediate	14	2 (14.3%)	0.00704403	0.0336223	Reactome	PCNA; RPA1
Mismatch repair (MMR) directed by MSH2:MSH3 (MutSbeta)	15	2 (14.3%)	0.00704403	0.0336223	Reactome	PCNA; RPA1
Mismatch repair (MMR) directed by MSH2:MSH6 (MutSalpha)	15	2 (14.3%)	0.00704403	0.0336223	Reactome	PCNA; RPA1
Telomere Maintenance	84	4 (4.8%)	0.00704983	0.0336223	Reactome	PCNA; RPA1; RFC3; H2AFZ
Mitotic Prometaphase	186	6 (3.2%)	0.0072556	0.0342741	Reactome	PPP1CC; BUB3; CDK1; SKA2; DCTN3; SPC25
Pathways in clear cell renal cell carcinoma	86	4 (4.7%)	0.00797839	0.0364305	Wikipathways	GRB10; TSC2; GAPDH; LDHB
Warburg Effect	45	3 (6.7%)	0.00803525	0.0364305	SMPDB	IDH3B; GAPDH; SDHB
estrogen responsive protein efp controls cell cycle and breast tumors growth	15	2 (13.3%)	0.00807934	0.0364305	BioCarta	CDK1; CDK2
Processive synthesis on the lagging strand	15	2 (13.3%)	0.00807934	0.0364305	Reactome	PCNA; RPA1
Mismatch Repair	16	2 (13.3%)	0.00807934	0.0364305	Reactome	PCNA; RPA1
Mitochondrial translation termination	89	4 (4.5%)	0.00864006	0.0376247	Reactome	MRPL10; MRPL37; MRPS23; MRPL39
Mitochondrial translation elongation	89	4 (4.5%)	0.00864006	0.0376247	Reactome	MRPL10; MRPL37; MRPS23; MRPL39
Mitochondrial translation initiation	89	4 (4.5%)	0.00864006	0.0376247	Reactome	MRPL10; MRPL37; MRPS23; MRPL39
EGFR1	457	10 (2.2%)	0.00891922	0.0376247	NetPath	PARD3; PIK3C2B; GRB10; EPHA4; SCRIB; CDK1; CDK2; STAM; PTPRK; GSN
miRNA Regulation of DNA Damage Response	89	4 (4.5%)	0.00898396	0.0376247	Wikipathways	CDK1; CDK2; RB1; TLK2
superpathway of conversion of glucose to acetyl CoA and entry into the TCA cycle	48	3 (6.4%)	0.00906146	0.0376247	HumanCyc	IDH3B; GAPDH; SDHB
Cysteine and methionine metabolism - Homo sapiens (human)	47	3 (6.4%)	0.00906146	0.0376247	KEGG	MTR; ENOPH1; LDHB
Nucleotide excision repair - Homo sapiens (human)	47	3 (6.4%)	0.00906146	0.0376247	KEGG	PCNA; RPA1; RFC3
ID signaling pathway	16	2 (12.5%)	0.0091786	0.0376247	Wikipathways	CDK2; RB1
Transcription of E2F targets under negative control by DREAM complex	16	2 (12.5%)	0.0091786	0.0376247	Reactome	PCNA; TOP2A
Interactome of polycomb repressive complex 2 (PRC2)	16	2 (12.5%)	0.0091786	0.0376247	Wikipathways	BCLAF1; AEBP2

## Sheet: H.
Supplementary data Table 3H. Outcome of the induced network modules application in ConsensuspathDB (www.http://consensuspathdb.org/) using the negatively (105) and positively (144) correlating genes in colonic tissue of subjects (N=57) associated with the presence of phytochemicals in the diet. In total 102 uniqued genes show 196 biological interactions.
interactorA_cpdbID	Gene symbol interactor A	interactorA_type	interactorA_externalIdentifiers	interactorA_role	interactorB_cpdbID	Gene symbol interactorB	interactorB_type	interactorB_externalIdentifiers	interactorB_role	interaction_cpdbIDs	interaction_type	interaction_sourceDBs	interaction_pubmedIds
30304	DCTN3	protein	ensembl:ENSG00000137100;ensembl:ENSP00000259632;ensembl:ENSP00000343986;ensembl:ENSP00000368196;ensembl:ENSP00000432915;ensembl:ENST00000259632;ensembl:ENST00000341694;ensembl:ENST00000378916;entrez-gene:11258;hgnc-id:2713;hprd:06303;intact:EBI-12091947;intact:EBI-347442;reactome:R-HSA-2132295;reactome:R-HSA-2565942;reactome:R-HSA-3371497;reactome:R-HSA-380259;reactome:R-HSA-380264;reactome:R-HSA…	physical interactor	221582	FHL2	protein	dip:DIP-5980N;ensembl:ENSG00000115641;ensembl:ENSP00000322909;ensembl:ENSP00000344266;ensembl:ENSP00000350846;ensembl:ENSP00000377020;ensembl:ENSP00000377021;ensembl:ENSP00000386633;ensembl:ENSP00000386665;ensembl:ENST00000322142;ensembl:ENST00000358129;ensembl:ENST00000393352;ensembl:ENST00000393353;ensembl:ENST00000408995;ensembl:ENST00000409807;entrez-gene:2274;hgnc-id:3703;hgnc-symbol:FHL2;hp…	physical interactor	280997	protein interaction	Biogrid	22863883
10241	CDK1	protein	chembl:308;dip:DIP-35N;ensembl:ENSG00000170312;ensembl:ENSP00000325970;ensembl:ENSP00000362915;ensembl:ENSP00000378699;ensembl:ENSP00000397973;ensembl:ENST00000316629;ensembl:ENST00000373809;ensembl:ENST00000395284;entrez-gene:983;hgnc-id:1722;hgnc-symbol:CDC2;hgnc-symbol:CDK1;hprd:00302;humancyc:HS10099-MONOMER;intact:EBI-444308;pdb:1LC9;pdb:4Y72;pdb:4YC3;pdb:4YC6;pdb:5HQ0;pdb:5LQF;reactome:R-HS…	physical interactor	7530	RPA1	protein	dip:DIP-24189N;ensembl:ENSG00000132383;ensembl:ENSP00000254719;ensembl:ENST00000254719;entrez-gene:6117;hgnc-id:10289;hgnc-symbol:RPA1;hprd:01565;intact:EBI-621389;pdb:1EWI;pdb:1FGU;pdb:1JMC;pdb:1L1O;pdb:2B29;pdb:2B3G;pdb:4IJH;pdb:4IJL;pdb:4IPC;pdb:4IPD;pdb:4IPG;pdb:4IPH;pdb:4LUO;pdb:4LUV;pdb:4LUZ;pdb:4LW1;pdb:4LWC;pdb:4NB3;pdb:4O0A;pdb:4R4C;pdb:4R4I;pdb:4R4O;pdb:4R4Q;pdb:4R4T;pdb:5E7N;pdb:5EAY;p…	physical interactor	238099	protein interaction	Biogrid	8397206;8397207
102610	PSMD14	protein	ensembl:ENSG00000115233;ensembl:ENSP00000386541;ensembl:ENST00000409682;entrez-gene:10213;hgnc-id:16889;hgnc-symbol:PSMD14;hprd:06208;humancyc:HS03852-MONOMER;intact:EBI-722193;pdb:5GJQ;pdb:5GJR;pdb:5L4K;pdb:5LN3;pdb:5M32;pdb:5T0C;pdb:5T0G;pdb:5T0H;pdb:5T0I;pdb:5T0J;pdb:5VFP;pdb:5VFQ;pdb:5VFR;pdb:5VFS;pdb:5VFT;pdb:5VFU;pdb:5VGZ;pdb:5VHF;pdb:5VHH;pdb:5VHI;pdb:5VHS;reactome:R-HSA-1169091;reactome:R…	physical interactor	6893	HERC2	protein	dip:DIP-37632N;ensembl:ENSG00000128731;ensembl:ENSP00000261609;ensembl:ENST00000261609;entrez-gene:8924;hgnc-id:4868;hprd:06905;intact:EBI-1058922;intact:EBI-1104961;pdb:2KEO;pdb:3KCI;pdb:4L1M;reactome:R-HSA-3108214;reactome:R-HSA-4551680;reactome:R-HSA-4551758;reactome:R-HSA-5682601;reactome:R-HSA-5682615;reactome:R-HSA-5693565;reactome:R-HSA-5693571;reactome:R-HSA-5693607;reactome:R-HSA-69473;r…	physical interactor	299399	protein interaction	Biogrid	24743594
11899	TSC2	protein	ensembl:ENSG00000103197;ensembl:ENSP00000219476;ensembl:ENSP00000344383;ensembl:ENSP00000371978;ensembl:ENSP00000384468;ensembl:ENSP00000399232;ensembl:ENSP00000494514;ensembl:ENSP00000496262;ensembl:ENST00000219476;ensembl:ENST00000350773;ensembl:ENST00000382538;ensembl:ENST00000401874;ensembl:ENST00000439673;ensembl:ENST00000642936;ensembl:ENST00000644043;entrez-gene:7249;hgnc-id:12363;hgnc-sym…	activator	118995	GAPDH	protein	chembl:2284;dip:DIP-32521N;ensembl:ENSG00000111640;ensembl:ENSP00000229239;ensembl:ENSP00000380067;ensembl:ENSP00000380068;ensembl:ENSP00000380070;ensembl:ENSP00000478864;ensembl:ENST00000229239;ensembl:ENST00000229239.9;ensembl:ENST00000396858;ensembl:ENST00000396859;ensembl:ENST00000396861;ensembl:ENST00000619601;entrez-gene:2597;hgnc-id:4141;hgnc-symbol:GAPDH;hprd:00713;humancyc:HS03433-MONOME…	activator	43648	biochemical reaction	PhosphoSitePlus;Spike	21336308
118995	GAPDH	protein	chembl:2284;dip:DIP-32521N;ensembl:ENSG00000111640;ensembl:ENSP00000229239;ensembl:ENSP00000380067;ensembl:ENSP00000380068;ensembl:ENSP00000380070;ensembl:ENSP00000478864;ensembl:ENST00000229239;ensembl:ENST00000229239.9;ensembl:ENST00000396858;ensembl:ENST00000396859;ensembl:ENST00000396861;ensembl:ENST00000619601;entrez-gene:2597;hgnc-id:4141;hgnc-symbol:GAPDH;hprd:00713;humancyc:HS03433-MONOME…	physical interactor	115050	PPIB	protein	chembl:2075;ensembl:ENSG00000166794;ensembl:ENSP00000300026;ensembl:ENST00000300026;entrez-gene:5479;hgnc-id:9255;hgnc-symbol:PPIB;hprd:00458;humancyc:HS09452-MONOMER;intact:EBI-359252;intact:EBI-8771982;pdb:1CYN;pdb:3ICH;pdb:3ICI;reactome:R-HSA-1650814;reactome:R-HSA-1980262;refseq:NM_000942;refseq:NP_000933;unigene:394389;uniprot:A8K534;uniprot:P23284;uniprot:PPIB_HUMAN;uniprot:Q6IBH5;uniprot:Q…	physical interactor	281530	protein interaction	Biogrid	22863883
7530	RPA1	protein	dip:DIP-24189N;ensembl:ENSG00000132383;ensembl:ENSP00000254719;ensembl:ENST00000254719;entrez-gene:6117;hgnc-id:10289;hgnc-symbol:RPA1;hprd:01565;intact:EBI-621389;pdb:1EWI;pdb:1FGU;pdb:1JMC;pdb:1L1O;pdb:2B29;pdb:2B3G;pdb:4IJH;pdb:4IJL;pdb:4IPC;pdb:4IPD;pdb:4IPG;pdb:4IPH;pdb:4LUO;pdb:4LUV;pdb:4LUZ;pdb:4LW1;pdb:4LWC;pdb:4NB3;pdb:4O0A;pdb:4R4C;pdb:4R4I;pdb:4R4O;pdb:4R4Q;pdb:4R4T;pdb:5E7N;pdb:5EAY;p…	physical interactor	63972	BUB3	protein	dip:DIP-24205N;ensembl:ENSG00000154473;ensembl:ENSP00000357851;ensembl:ENSP00000357858;ensembl:ENST00000368858;ensembl:ENST00000368865;entrez-gene:9184;hgnc-id:1151;hgnc-symbol:BUB3;hprd:04761;intact:EBI-1050987;intact:EBI-10973830;intact:EBI-2543083;reactome:R-HSA-141416;reactome:R-HSA-141430;reactome:R-HSA-141444;reactome:R-HSA-174184;reactome:R-HSA-176409;reactome:R-HSA-179409;reactome:R-HSA-2…	physical interactor	286843	protein interaction	Biogrid	24332808
2161850	MRPS23	rna	entrez-gene:51649;hgnc-id:14509;hprd:17592;refseq:NC_000017;refseq:NM_016070;refseq:NP_057154;uniprot:Q9Y3D9	transcribed gene	86445	MRPS23	protein	ensembl:ENSG00000181610;ensembl:ENSP00000320184;ensembl:ENST00000313608;entrez-gene:51649;hgnc-id:14509;hprd:17592;intact:EBI-1054270;pdb:3J9M;reactome:R-HSA-5368249;reactome:R-HSA-5368286;reactome:R-HSA-5389840;reactome:R-HSA-5419276;refseq:NC_000017;refseq:NM_016070;refseq:NP_057154;uniprot:B2R6V3;uniprot:Q96Q24;uniprot:Q9BWH8;uniprot:Q9P053;uniprot:Q9Y3D9;uniprot:RT23_HUMAN	product	464698;468316	gene regulatory interaction	BIND	14988562;15988478
375940	DRG1	protein	ensembl:ENSG00000185721;ensembl:ENSP00000329715;ensembl:ENST00000331457;entrez-gene:4733;hgnc-id:3029;hgnc-symbol:DRG1;hprd:16034;intact:EBI-719554;pdb:2EKI;refseq:NM_004147;refseq:NP_004138;uniprot:B2RDS8;uniprot:DRG1_HUMAN;uniprot:Q6FGP8;uniprot:Q8WW69;uniprot:Q9UGF2;uniprot:Q9Y295	physical interactor	7135	BARD1	protein	dip:DIP-5972N;ensembl:ENSG00000138376;ensembl:ENSP00000260947;ensembl:ENSP00000480470;ensembl:ENSP00000481988;ensembl:ENSP00000482293;ensembl:ENSP00000484464;ensembl:ENSP00000484976;ensembl:ENST00000260947;ensembl:ENST00000617164;ensembl:ENST00000620057;entrez-gene:580;hgnc-id:952;hgnc-symbol:BARD1;hprd:03354;intact:EBI-473181;pdb:1JM7;pdb:2NTE;pdb:2R1Z;pdb:3C5R;pdb:3FA2;reactome:R-HSA-5659775;re…	physical interactor	263679	protein interaction	Biogrid	22990118
7378	CDK2	protein	chembl:301;dip:DIP-161N;ensembl:ENSG00000123374;ensembl:ENSP00000243067;ensembl:ENSP00000266970;ensembl:ENST00000266970;ensembl:ENST00000354056;entrez-gene:1017;hgnc-id:1171;hgnc-id:1771;hgnc-symbol:CDK2;hprd:00310;hprd:310;humancyc:HS04653-MONOMER;intact:EBI-375096;pdb:1AQ1;pdb:1B38;pdb:1B39;pdb:1BUH;pdb:1CKP;pdb:1DI8;pdb:1DM2;pdb:1E1V;pdb:1E1X;pdb:1E9H;pdb:1F5Q;pdb:1FIN;pdb:1FQ1;pdb:1FVT;pdb:1F…	physical interactor	362234	BCLAF1	protein	ensembl:ENSG00000029363;ensembl:ENSP00000229446;ensembl:ENSP00000376159;ensembl:ENSP00000434826;ensembl:ENSP00000435210;ensembl:ENSP00000435441;ensembl:ENSP00000436501;ensembl:ENST00000353331;ensembl:ENST00000392348;ensembl:ENST00000527759;ensembl:ENST00000530767;ensembl:ENST00000531224;entrez-gene:9774;hgnc-id:16863;hgnc-symbol:BCLAF1;hprd:16544;intact:EBI-437804;refseq:NM_001077440;refseq:NM_00…	physical interactor	356897	protein interaction	Biogrid	26496610
53868	AP1B1	protein	dip:DIP-24207N;ensembl:ENSG00000100280;ensembl:ENSP00000319361;ensembl:ENSP00000350199;ensembl:ENSP00000384194;ensembl:ENSP00000386071;ensembl:ENSP00000387612;ensembl:ENSP00000400065;ensembl:ENST00000317368;ensembl:ENST00000357586;ensembl:ENST00000402502;ensembl:ENST00000405198;ensembl:ENST00000415447;ensembl:ENST00000432560;entrez-gene:162;hgnc-id:554;hgnc-symbol:AP1B1;hprd:02541;intact:EBI-1157…	physical interactor	7530	RPA1	protein	dip:DIP-24189N;ensembl:ENSG00000132383;ensembl:ENSP00000254719;ensembl:ENST00000254719;entrez-gene:6117;hgnc-id:10289;hgnc-symbol:RPA1;hprd:01565;intact:EBI-621389;pdb:1EWI;pdb:1FGU;pdb:1JMC;pdb:1L1O;pdb:2B29;pdb:2B3G;pdb:4IJH;pdb:4IJL;pdb:4IPC;pdb:4IPD;pdb:4IPG;pdb:4IPH;pdb:4LUO;pdb:4LUV;pdb:4LUZ;pdb:4LW1;pdb:4LWC;pdb:4NB3;pdb:4O0A;pdb:4R4C;pdb:4R4I;pdb:4R4O;pdb:4R4Q;pdb:4R4T;pdb:5E7N;pdb:5EAY;p…	physical interactor	287283	protein interaction	Biogrid	24332808
27341	GSN	protein	dip:DIP-2196N;ensembl:ENSG00000148180;ensembl:ENSP00000340888;ensembl:ENSP00000362914;ensembl:ENSP00000362924;ensembl:ENSP00000362929;ensembl:ENSP00000377882;ensembl:ENSP00000409358;ensembl:ENSP00000411293;ensembl:ENSP00000416586;ensembl:ENSP00000445823;ensembl:ENST00000373808;ensembl:ENST00000373818;ensembl:ENST00000373823;ensembl:ENST00000545652;entrez-gene:2934;hgnc-id:4620;hgnc-symbol:GSN;hpr…	physical interactor	7378	CDK2	protein	chembl:301;dip:DIP-161N;ensembl:ENSG00000123374;ensembl:ENSP00000243067;ensembl:ENSP00000266970;ensembl:ENST00000266970;ensembl:ENST00000354056;entrez-gene:1017;hgnc-id:1171;hgnc-id:1771;hgnc-symbol:CDK2;hprd:00310;hprd:310;humancyc:HS04653-MONOMER;intact:EBI-375096;pdb:1AQ1;pdb:1B38;pdb:1B39;pdb:1BUH;pdb:1CKP;pdb:1DI8;pdb:1DM2;pdb:1E1V;pdb:1E1X;pdb:1E9H;pdb:1F5Q;pdb:1FIN;pdb:1FQ1;pdb:1FVT;pdb:1F…	physical interactor	352910	protein interaction	Biogrid	26496610
53868	AP1B1	protein	dip:DIP-24207N;ensembl:ENSG00000100280;ensembl:ENSP00000319361;ensembl:ENSP00000350199;ensembl:ENSP00000384194;ensembl:ENSP00000386071;ensembl:ENSP00000387612;ensembl:ENSP00000400065;ensembl:ENST00000317368;ensembl:ENST00000357586;ensembl:ENST00000402502;ensembl:ENST00000405198;ensembl:ENST00000415447;ensembl:ENST00000432560;entrez-gene:162;hgnc-id:554;hgnc-symbol:AP1B1;hprd:02541;intact:EBI-1157…	physical interactor	7135	BARD1	protein	dip:DIP-5972N;ensembl:ENSG00000138376;ensembl:ENSP00000260947;ensembl:ENSP00000480470;ensembl:ENSP00000481988;ensembl:ENSP00000482293;ensembl:ENSP00000484464;ensembl:ENSP00000484976;ensembl:ENST00000260947;ensembl:ENST00000617164;ensembl:ENST00000620057;entrez-gene:580;hgnc-id:952;hgnc-symbol:BARD1;hprd:03354;intact:EBI-473181;pdb:1JM7;pdb:2NTE;pdb:2R1Z;pdb:3C5R;pdb:3FA2;reactome:R-HSA-5659775;re…	physical interactor	263619	protein interaction	Biogrid	22990118
448775	NIF3L1	protein	ensembl:ENSG00000196290;ensembl:ENSP00000352711;ensembl:ENSP00000386394;ensembl:ENSP00000387021;ensembl:ENSP00000387315;ensembl:ENST00000359683;ensembl:ENST00000409020;ensembl:ENST00000409357;ensembl:ENST00000409588;entrez-gene:60491;hgnc-id:13390;hprd:10424;intact:EBI-740897;refseq:NM_001136039;refseq:NM_001142355;refseq:NM_001142356;refseq:NM_021824;refseq:NP_001129511;refseq:NP_001135827;refse…	physical interactor	409402	CCDC102B	protein	ensembl:ENSG00000150636;ensembl:ENSP00000316237;ensembl:ENSP00000353377;ensembl:ENSP00000463111;ensembl:ENST00000360242;ensembl:ENST00000584156;entrez-gene:79839;hgnc-id:26295;hgnc-symbol:CCDC102B;hprd:08038;intact:EBI-10171570;intact:EBI-11142258;refseq:NM_001093729;refseq:NM_024781;refseq:NP_001087198;refseq:NP_079057;refseq:XM_005266764;refseq:XM_005266765;refseq:XM_005266768;refseq:XM_0067225…	physical interactor	72281	protein interaction	Biogrid;IntAct	25416956
53868	AP1B1	protein	dip:DIP-24207N;ensembl:ENSG00000100280;ensembl:ENSP00000319361;ensembl:ENSP00000350199;ensembl:ENSP00000384194;ensembl:ENSP00000386071;ensembl:ENSP00000387612;ensembl:ENSP00000400065;ensembl:ENST00000317368;ensembl:ENST00000357586;ensembl:ENST00000402502;ensembl:ENST00000405198;ensembl:ENST00000415447;ensembl:ENST00000432560;entrez-gene:162;hgnc-id:554;hgnc-symbol:AP1B1;hprd:02541;intact:EBI-1157…	physical interactor	7378	CDK2	protein	chembl:301;dip:DIP-161N;ensembl:ENSG00000123374;ensembl:ENSP00000243067;ensembl:ENSP00000266970;ensembl:ENST00000266970;ensembl:ENST00000354056;entrez-gene:1017;hgnc-id:1171;hgnc-id:1771;hgnc-symbol:CDK2;hprd:00310;hprd:310;humancyc:HS04653-MONOMER;intact:EBI-375096;pdb:1AQ1;pdb:1B38;pdb:1B39;pdb:1BUH;pdb:1CKP;pdb:1DI8;pdb:1DM2;pdb:1E1V;pdb:1E1X;pdb:1E9H;pdb:1F5Q;pdb:1FIN;pdb:1FQ1;pdb:1FVT;pdb:1F…	physical interactor	242451	protein interaction	Biogrid	21319273
50310	GRB10	protein	dip:DIP-31657N;ensembl:ENSG00000106070;ensembl:ENSP00000338543;ensembl:ENSP00000349818;ensembl:ENSP00000381790;ensembl:ENSP00000381793;ensembl:ENSP00000385046;ensembl:ENSP00000385189;ensembl:ENSP00000385366;ensembl:ENSP00000385544;ensembl:ENSP00000385748;ensembl:ENSP00000385770;ensembl:ENSP00000495341;ensembl:ENSP00000496245;ensembl:ENST00000335866;ensembl:ENST00000357271;ensembl:ENST00000398810;…	physical interactor	39571	BCR	protein	chembl:5146;ensembl:ENSG00000186716;ensembl:ENSP00000303507;ensembl:ENSP00000352535;ensembl:ENST00000305877;ensembl:ENST00000359540;entrez-gene:613;hgnc-id:1014;hgnc-symbol:BCR;hprd:01044;humancyc:HS09933-MONOMER;intact:EBI-712838;intact:EBI-8658094;intact:MINT-1207264;intact:MINT-5222317;pdb:1K1F;pdb:2AIN;pdb:5N6R;pdb:5N7E;pdb:5OC7;reactome:R-HSA-1604524;reactome:R-HSA-1838979;reactome:R-HSA-183…	physical interactor	208411	protein interaction	HPRD;PhosphoPOINT	10871840;15952796;9747873
10241	CDK1	protein	chembl:308;dip:DIP-35N;ensembl:ENSG00000170312;ensembl:ENSP00000325970;ensembl:ENSP00000362915;ensembl:ENSP00000378699;ensembl:ENSP00000397973;ensembl:ENST00000316629;ensembl:ENST00000373809;ensembl:ENST00000395284;entrez-gene:983;hgnc-id:1722;hgnc-symbol:CDC2;hgnc-symbol:CDK1;hprd:00302;humancyc:HS10099-MONOMER;intact:EBI-444308;pdb:1LC9;pdb:4Y72;pdb:4YC3;pdb:4YC6;pdb:5HQ0;pdb:5LQF;reactome:R-HS…	enzyme	118995	GAPDH	protein	chembl:2284;dip:DIP-32521N;ensembl:ENSG00000111640;ensembl:ENSP00000229239;ensembl:ENSP00000380067;ensembl:ENSP00000380068;ensembl:ENSP00000380070;ensembl:ENSP00000478864;ensembl:ENST00000229239;ensembl:ENST00000229239.9;ensembl:ENST00000396858;ensembl:ENST00000396859;ensembl:ENST00000396861;ensembl:ENST00000619601;entrez-gene:2597;hgnc-id:4141;hgnc-symbol:GAPDH;hprd:00713;humancyc:HS03433-MONOME…	activator	10380	biochemical reaction	InnateDB;NetPath;PID;PhosphoPOINT;PhosphoSitePlus;Reactome;Spike	10341243;10409650;10936190;11146006;11517218;12011466;12917434;14557249;14722157;14970211;15178331;15944381;16223726;16554819;16705182;17085446;17459339;17634293;18083107;18089558;18180459;18833287;19534553;19602287;19901323;19923279;20190765;20736484;21151996;21214269;21253578;21437283;21552520;21947912;22461510;22617229;23716303;24275569;24305806;24349301;24610780;24919575;25159151;25523424;258…
54334	SMG1	protein	ensembl:ENSG00000157106;ensembl:ENSP00000402515;ensembl:ENST00000446231;entrez-gene:23049;hgnc-id:30045;hgnc-symbol:SMG1;hprd:06123;intact:EBI-1049832;reactome:R-HSA-927760;reactome:R-HSA-975957;refseq:NC_000016;refseq:NM_015092;refseq:NP_054725;refseq:NP_055907;refseq:XM_005255182;refseq:XM_005255183;refseq:XM_005255184;refseq:XM_005255185;refseq:XM_011545769;refseq:XM_011545770;refseq:XM_017023…	transcription factor	54229	UPF2	protein	dip:DIP-31148N;ensembl:ENSG00000151461;ensembl:ENSP00000348708;ensembl:ENSP00000350221;ensembl:ENSP00000380244;ensembl:ENST00000356352;ensembl:ENST00000357604;ensembl:ENST00000397053;entrez-gene:26019;hgnc-id:17854;hgnc-symbol:UPF2;hprd:10405;intact:EBI-372073;pdb:1UW4;pdb:2WJV;pdb:4CEK;pdb:4CEM;reactome:R-HSA-9010553;reactome:R-HSA-927799;reactome:R-HSA-975957;refseq:NC_000010;refseq:NM_015542;r…	transcription factor	47452	gene regulatory interaction	InnateDB	19417104
10241	CDK1	protein	chembl:308;dip:DIP-35N;ensembl:ENSG00000170312;ensembl:ENSP00000325970;ensembl:ENSP00000362915;ensembl:ENSP00000378699;ensembl:ENSP00000397973;ensembl:ENST00000316629;ensembl:ENST00000373809;ensembl:ENST00000395284;entrez-gene:983;hgnc-id:1722;hgnc-symbol:CDC2;hgnc-symbol:CDK1;hprd:00302;humancyc:HS10099-MONOMER;intact:EBI-444308;pdb:1LC9;pdb:4Y72;pdb:4YC3;pdb:4YC6;pdb:5HQ0;pdb:5LQF;reactome:R-HS…	physical interactor	118995	GAPDH	protein	chembl:2284;dip:DIP-32521N;ensembl:ENSG00000111640;ensembl:ENSP00000229239;ensembl:ENSP00000380067;ensembl:ENSP00000380068;ensembl:ENSP00000380070;ensembl:ENSP00000478864;ensembl:ENST00000229239;ensembl:ENST00000229239.9;ensembl:ENST00000396858;ensembl:ENST00000396859;ensembl:ENST00000396861;ensembl:ENST00000619601;entrez-gene:2597;hgnc-id:4141;hgnc-symbol:GAPDH;hprd:00713;humancyc:HS03433-MONOME…	physical interactor	48629	protein interaction	InnateDB	16474839
7378	CDK2	protein	chembl:301;dip:DIP-161N;ensembl:ENSG00000123374;ensembl:ENSP00000243067;ensembl:ENSP00000266970;ensembl:ENST00000266970;ensembl:ENST00000354056;entrez-gene:1017;hgnc-id:1171;hgnc-id:1771;hgnc-symbol:CDK2;hprd:00310;hprd:310;humancyc:HS04653-MONOMER;intact:EBI-375096;pdb:1AQ1;pdb:1B38;pdb:1B39;pdb:1BUH;pdb:1CKP;pdb:1DI8;pdb:1DM2;pdb:1E1V;pdb:1E1X;pdb:1E9H;pdb:1F5Q;pdb:1FIN;pdb:1FQ1;pdb:1FVT;pdb:1F…	physical interactor	7135	BARD1	protein	dip:DIP-5972N;ensembl:ENSG00000138376;ensembl:ENSP00000260947;ensembl:ENSP00000480470;ensembl:ENSP00000481988;ensembl:ENSP00000482293;ensembl:ENSP00000484464;ensembl:ENSP00000484976;ensembl:ENST00000260947;ensembl:ENST00000617164;ensembl:ENST00000620057;entrez-gene:580;hgnc-id:952;hgnc-symbol:BARD1;hprd:03354;intact:EBI-473181;pdb:1JM7;pdb:2NTE;pdb:2R1Z;pdb:3C5R;pdb:3FA2;reactome:R-HSA-5659775;re…	physical interactor	302349	protein interaction	Biogrid	15665273
102590	PSMC6	protein	dip:DIP-38150N;ensembl:ENSG00000100519;ensembl:ENSP00000475721;ensembl:ENSP00000484998;ensembl:ENST00000606149;entrez-gene:5706;hgnc-id:9553;hgnc-symbol:PSMC6;hprd:04086;humancyc:HS02101-MONOMER;intact:EBI-357669;pdb:5GJQ;pdb:5GJR;pdb:5L4G;pdb:5LN3;pdb:5M32;pdb:5T0C;pdb:5T0G;pdb:5T0H;pdb:5T0I;pdb:5T0J;pdb:5VFP;pdb:5VFQ;pdb:5VFR;pdb:5VFS;pdb:5VFT;pdb:5VFU;pdb:5VGZ;pdb:5VHF;pdb:5VHH;pdb:5VHI;pdb:5V…	physical interactor	102600	PSMD6	protein	dip:DIP-27590N;ensembl:ENSG00000163636;ensembl:ENSP00000295901;ensembl:ENSP00000377952;ensembl:ENSP00000418695;ensembl:ENSP00000419227;ensembl:ENST00000295901;ensembl:ENST00000394431;ensembl:ENST00000482510;ensembl:ENST00000492933;entrez-gene:9861;hgnc-id:9564;hprd:18370;intact:EBI-359701;pdb:5GJQ;pdb:5GJR;pdb:5L4K;pdb:5LN3;pdb:5M32;pdb:5T0C;pdb:5T0G;pdb:5T0H;pdb:5T0I;pdb:5T0J;pdb:5VFP;pdb:5VFQ;p…	physical interactor	149163	protein interaction	Biogrid;IntAct;Spike	17145710;17353931;22275368;22939629;26344197
6893	HERC2	protein	dip:DIP-37632N;ensembl:ENSG00000128731;ensembl:ENSP00000261609;ensembl:ENST00000261609;entrez-gene:8924;hgnc-id:4868;hprd:06905;intact:EBI-1058922;intact:EBI-1104961;pdb:2KEO;pdb:3KCI;pdb:4L1M;reactome:R-HSA-3108214;reactome:R-HSA-4551680;reactome:R-HSA-4551758;reactome:R-HSA-5682601;reactome:R-HSA-5682615;reactome:R-HSA-5693565;reactome:R-HSA-5693571;reactome:R-HSA-5693607;reactome:R-HSA-69473;r…	physical interactor	105779	GCC2	protein	ensembl:ENSG00000135968;ensembl:ENSP00000307939;ensembl:ENSP00000419969;ensembl:ENST00000309863;ensembl:ENST00000482325;entrez-gene:9648;hgnc-id:23218;hprd:11001;intact:EBI-1645320;intact:EBI-1645335;pdb:3BBP;reactome:R-HSA-6811440;reactome:R-HSA-6813880;refseq:NM_181453;refseq:NP_852118;refseq:XM_006712870;refseq:XM_006712871;refseq:XM_006712872;refseq:XM_011512213;refseq:XP_006712934;uniprot:A6…	physical interactor	344107	protein interaction	Biogrid	25476789
13928	ING5	protein	dip:DIP-32511N;ensembl:ENSG00000168395;ensembl:ENSP00000322142;ensembl:ENSP00000385937;ensembl:ENST00000313552;ensembl:ENST00000406941;entrez-gene:727773;entrez-gene:84289;hgnc-id:19421;hgnc-symbol:ING5;hprd:16348;intact:EBI-488533;pdb:3C6W;pdb:5ME8;pdb:5MTO;reactome:R-HSA-3214847;reactome:R-HSA-3215169;reactome:R-HSA-6804758;refseq:NM_001330161;refseq:NM_001330162;refseq:NM_032329;refseq:NP_0013…	physical interactor	7135	BARD1	protein	dip:DIP-5972N;ensembl:ENSG00000138376;ensembl:ENSP00000260947;ensembl:ENSP00000480470;ensembl:ENSP00000481988;ensembl:ENSP00000482293;ensembl:ENSP00000484464;ensembl:ENSP00000484976;ensembl:ENST00000260947;ensembl:ENST00000617164;ensembl:ENST00000620057;entrez-gene:580;hgnc-id:952;hgnc-symbol:BARD1;hprd:03354;intact:EBI-473181;pdb:1JM7;pdb:2NTE;pdb:2R1Z;pdb:3C5R;pdb:3FA2;reactome:R-HSA-5659775;re…	physical interactor	171467	protein interaction	BIND;Biogrid;HPRD;IntAct;MINT;Spike	15383276;16713569
10241	CDK1	protein	chembl:308;dip:DIP-35N;ensembl:ENSG00000170312;ensembl:ENSP00000325970;ensembl:ENSP00000362915;ensembl:ENSP00000378699;ensembl:ENSP00000397973;ensembl:ENST00000316629;ensembl:ENST00000373809;ensembl:ENST00000395284;entrez-gene:983;hgnc-id:1722;hgnc-symbol:CDC2;hgnc-symbol:CDK1;hprd:00302;humancyc:HS10099-MONOMER;intact:EBI-444308;pdb:1LC9;pdb:4Y72;pdb:4YC3;pdb:4YC6;pdb:5HQ0;pdb:5LQF;reactome:R-HS…	physical interactor	7378	CDK2	protein	chembl:301;dip:DIP-161N;ensembl:ENSG00000123374;ensembl:ENSP00000243067;ensembl:ENSP00000266970;ensembl:ENST00000266970;ensembl:ENST00000354056;entrez-gene:1017;hgnc-id:1171;hgnc-id:1771;hgnc-symbol:CDK2;hprd:00310;hprd:310;humancyc:HS04653-MONOMER;intact:EBI-375096;pdb:1AQ1;pdb:1B38;pdb:1B39;pdb:1BUH;pdb:1CKP;pdb:1DI8;pdb:1DM2;pdb:1E1V;pdb:1E1X;pdb:1E9H;pdb:1F5Q;pdb:1FIN;pdb:1FQ1;pdb:1FVT;pdb:1F…	physical interactor	242391	protein interaction	Biogrid	21319273;28514442
47505	ATP5C1	protein	ensembl:ENSG00000165629;ensembl:ENSP00000338568;ensembl:ENSP00000349142;ensembl:ENST00000335698;ensembl:ENST00000356708;entrez-gene:509;hgnc-id:833;hgnc-symbol:ATP5C1;hprd:00156;humancyc:HS09257-MONOMER;intact:EBI-3962282;intact:EBI-711768;reactome:R-HSA-163210;reactome:R-HSA-164577;reactome:R-HSA-8949613;reactome:REACT_6305;refseq:NC_000010;refseq:NM_001001973;refseq:NM_001320886;refseq:NM_00517…	physical interactor	47519	ATP5A1	protein	dip:DIP-32871N;ensembl:ENSG00000152234;ensembl:ENSP00000282050;ensembl:ENSP00000381736;ensembl:ENSP00000465477;ensembl:ENSP00000467037;ensembl:ENST00000282050;ensembl:ENST00000398752;ensembl:ENST00000590665;ensembl:ENST00000593152;entrez-gene:498;hgnc-id:823;hgnc-symbol:ATP5A1;hprd:01258;humancyc:HS07800-MONOMER;intact:EBI-11032691;intact:EBI-351437;reactome:R-HSA-1267955;reactome:R-HSA-1267978;r…	physical interactor	196705	protein interaction	Biogrid;HPRD	22939629;26344197;27499296;8065448
412955	NOTCH2NL	protein	dip:DIP-47315N;ensembl:ENSG00000213240;ensembl:ENSG00000264343;ensembl:ENSP00000354929;ensembl:ENSP00000464060;ensembl:ENSP00000476330;ensembl:ENST00000362074;ensembl:ENST00000578207;ensembl:ENST00000579793;entrez-gene:388677;hgnc-id:31862;hgnc-symbol:NOTCH2NL;hprd:14833;intact:EBI-2859688;intact:EBI-945833;refseq:NC_000001;refseq:NM_203458;refseq:NP_982283;refseq:XP_006711766;refseq:XP_006726418…	physical interactor	10975	ZNF587	protein	ensembl:ENSG00000198466;ensembl:ENSP00000345479;ensembl:ENSP00000393865;ensembl:ENST00000339656;ensembl:ENST00000423137;entrez-gene:84914;hgnc-id:30955;hprd:15864;intact:EBI-6427977;reactome:R-HSA-212436;reactome:R-HSA-2127565;refseq:NC_000019;refseq:NM_001204817;refseq:NM_032828;refseq:NP_001191746;refseq:NP_116217;uniprot:A0AV72;uniprot:G3V0H5;uniprot:Q6ZMK8;uniprot:Q96SQ5;uniprot:ZN587_HUMAN	physical interactor	93075	protein interaction	Biogrid;IntAct	25416956;unassigned1304
102604	PSME1	protein	ensembl:ENSG00000092010;ensembl:ENSG00000284916;ensembl:ENSP00000206451;ensembl:ENSP00000372155;ensembl:ENSP00000453976;ensembl:ENSP00000493882;ensembl:ENSP00000495095;ensembl:ENSP00000496083;ensembl:ENST00000206451;ensembl:ENST00000382708;ensembl:ENST00000561435;ensembl:ENST00000643169;ensembl:ENST00000645537;ensembl:ENST00000646132;entrez-gene:5720;hgnc-id:9568;hgnc-symbol:PSME1;hprd:02803;inta…	physical interactor	102612	PSMA2	protein	dip:DIP-29364N;ensembl:ENSG00000106588;ensembl:ENSP00000223321;ensembl:ENST00000223321;entrez-gene:5683;hgnc-id:9531;hprd:08907;humancyc:HS02926-MONOMER;intact:EBI-1237095;intact:EBI-603262;pdb:4R3O;pdb:4R67;pdb:5A0Q;pdb:5GJQ;pdb:5GJR;pdb:5L4G;pdb:5LE5;pdb:5LEX;pdb:5LEY;pdb:5LEZ;pdb:5LF0;pdb:5LF1;pdb:5LF3;pdb:5LF4;pdb:5LF6;pdb:5LF7;pdb:5LN3;pdb:5M32;pdb:5T0C;pdb:5T0G;pdb:5T0H;pdb:5T0I;pdb:5T0J;pd…	physical interactor	239786	protein interaction	Biogrid	19193609
13928	ING5	protein	dip:DIP-32511N;ensembl:ENSG00000168395;ensembl:ENSP00000322142;ensembl:ENSP00000385937;ensembl:ENST00000313552;ensembl:ENST00000406941;entrez-gene:727773;entrez-gene:84289;hgnc-id:19421;hgnc-symbol:ING5;hprd:16348;intact:EBI-488533;pdb:3C6W;pdb:5ME8;pdb:5MTO;reactome:R-HSA-3214847;reactome:R-HSA-3215169;reactome:R-HSA-6804758;refseq:NM_001330161;refseq:NM_001330162;refseq:NM_032329;refseq:NP_0013…	physical interactor	462621	ICA1	protein	ensembl:ENSG00000003147;ensembl:ENSP00000265577;ensembl:ENSP00000379908;ensembl:ENSP00000385305;ensembl:ENSP00000385570;ensembl:ENSP00000385651;ensembl:ENSP00000403982;ensembl:ENST00000265577;ensembl:ENST00000396675;ensembl:ENST00000402384;ensembl:ENST00000406470;ensembl:ENST00000422063;entrez-gene:3382;hgnc-id:5343;hprd:00971;intact:EBI-1046751;intact:EBI-3915169;refseq:NM_001136020;refseq:NM_00…	physical interactor	97589	protein interaction	Biogrid;IntAct	25416956
10241	CDK1	protein	chembl:308;dip:DIP-35N;ensembl:ENSG00000170312;ensembl:ENSP00000325970;ensembl:ENSP00000362915;ensembl:ENSP00000378699;ensembl:ENSP00000397973;ensembl:ENST00000316629;ensembl:ENST00000373809;ensembl:ENST00000395284;entrez-gene:983;hgnc-id:1722;hgnc-symbol:CDC2;hgnc-symbol:CDK1;hprd:00302;humancyc:HS10099-MONOMER;intact:EBI-444308;pdb:1LC9;pdb:4Y72;pdb:4YC3;pdb:4YC6;pdb:5HQ0;pdb:5LQF;reactome:R-HS…	enzyme	201715	TLK2	protein	chembl:5404;ensembl:ENSG00000146872;ensembl:ENSP00000275780;ensembl:ENSP00000316512;ensembl:ENSP00000340800;ensembl:ENSP00000442311;ensembl:ENSP00000482427;ensembl:ENST00000326270;ensembl:ENST00000343388;ensembl:ENST00000346027;entrez-gene:11011;hgnc-id:11842;hgnc-symbol:TLK2;hprd:10527;humancyc:HS07378-MONOMER;intact:EBI-1047967;intact:EBI-11051721;pdb:5O0Y;refseq:NC_000017;refseq:NM_001284333;r…	enzyme	26450;40174;40437	biochemical reaction	EHMN;HumanCyc	10662544;8774846
221582	FHL2	protein	dip:DIP-5980N;ensembl:ENSG00000115641;ensembl:ENSP00000322909;ensembl:ENSP00000344266;ensembl:ENSP00000350846;ensembl:ENSP00000377020;ensembl:ENSP00000377021;ensembl:ENSP00000386633;ensembl:ENSP00000386665;ensembl:ENST00000322142;ensembl:ENST00000358129;ensembl:ENST00000393352;ensembl:ENST00000393353;ensembl:ENST00000408995;ensembl:ENST00000409807;entrez-gene:2274;hgnc-id:3703;hgnc-symbol:FHL2;hp…	physical interactor	421789	POGZ	protein	dip:DIP-38044N;ensembl:ENSG00000143442;ensembl:ENSP00000271715;ensembl:ENSP00000357856;ensembl:ENSP00000376484;ensembl:ENSP00000386836;ensembl:ENSP00000418408;ensembl:ENSP00000431259;ensembl:ENST00000271715;ensembl:ENST00000368863;ensembl:ENST00000392723;ensembl:ENST00000409503;ensembl:ENST00000491586;ensembl:ENST00000531094;entrez-gene:23126;hgnc-id:18801;hgnc-symbol:POGZ;hprd:11445;intact:EBI-1…	physical interactor	81314	protein interaction	IntAct	unassigned1304
39571	BCR	protein	chembl:5146;ensembl:ENSG00000186716;ensembl:ENSP00000303507;ensembl:ENSP00000352535;ensembl:ENST00000305877;ensembl:ENST00000359540;entrez-gene:613;hgnc-id:1014;hgnc-symbol:BCR;hprd:01044;humancyc:HS09933-MONOMER;intact:EBI-712838;intact:EBI-8658094;intact:MINT-1207264;intact:MINT-5222317;pdb:1K1F;pdb:2AIN;pdb:5N6R;pdb:5N7E;pdb:5OC7;reactome:R-HSA-1604524;reactome:R-HSA-1838979;reactome:R-HSA-183…	physical interactor	16345	RB1	protein	chembl:5288;dip:DIP-582N;ensembl:ENSG00000139687;ensembl:ENSP00000267163;ensembl:ENST00000267163;entrez-gene:5925;hgnc-id:9884;hgnc-symbol:RB1;hprd:01574;intact:EBI-491274;pdb:1AD6;pdb:1GH6;pdb:1GUX;pdb:1H25;pdb:1N4M;pdb:1O9K;pdb:1PJM;pdb:2AZE;pdb:2QDJ;pdb:2R7G;pdb:3N5U;pdb:3POM;pdb:4CRI;pdb:4ELJ;pdb:4ELL;reactome:R-HSA-113501;reactome:R-HSA-188389;reactome:R-HSA-2299718;reactome:R-HSA-2559584;re…	physical interactor	213890	protein interaction	Biogrid	9071815
108586	SETD7	protein	chembl:5523;dip:DIP-29045N;ensembl:ENSG00000145391;ensembl:ENSP00000274031;ensembl:ENST00000274031;entrez-gene:80854;hgnc-id:30412;hgnc-symbol:SETD7;hprd:16226;humancyc:HS07252-MONOMER;intact:EBI-1268586;kegg:hsa:80854;pdb:1H3I;pdb:1MT6;pdb:1MUF;pdb:1N6A;pdb:1N6C;pdb:1O9S;pdb:1XQH;pdb:2F69;pdb:3CBM;pdb:3CBO;pdb:3CBP;pdb:3M53;pdb:3M54;pdb:3M55;pdb:3M56;pdb:3M57;pdb:3M58;pdb:3M59;pdb:3M5A;pdb:3OS5;…	physical interactor	436975	FAM189B	protein	ensembl:ENSG00000160767;ensembl:ENSG00000262666;ensembl:ENSP00000307128;ensembl:ENSP00000354958;ensembl:ENSP00000357352;ensembl:ENSP00000458501;ensembl:ENSP00000460960;ensembl:ENSP00000461152;ensembl:ENST00000350210;ensembl:ENST00000361361;ensembl:ENST00000368368;ensembl:ENST00000572488;ensembl:ENST00000574749;ensembl:ENST00000575430;entrez-gene:10712;hgnc-id:1233;hgnc-symbol:FAM189B;hprd:08511;i…	physical interactor	304202	protein interaction	Biogrid	26186194
10241	CDK1	protein	chembl:308;dip:DIP-35N;ensembl:ENSG00000170312;ensembl:ENSP00000325970;ensembl:ENSP00000362915;ensembl:ENSP00000378699;ensembl:ENSP00000397973;ensembl:ENST00000316629;ensembl:ENST00000373809;ensembl:ENST00000395284;entrez-gene:983;hgnc-id:1722;hgnc-symbol:CDC2;hgnc-symbol:CDK1;hprd:00302;humancyc:HS10099-MONOMER;intact:EBI-444308;pdb:1LC9;pdb:4Y72;pdb:4YC3;pdb:4YC6;pdb:5HQ0;pdb:5LQF;reactome:R-HS…	enzyme	108586	SETD7	protein	chembl:5523;dip:DIP-29045N;ensembl:ENSG00000145391;ensembl:ENSP00000274031;ensembl:ENST00000274031;entrez-gene:80854;hgnc-id:30412;hgnc-symbol:SETD7;hprd:16226;humancyc:HS07252-MONOMER;intact:EBI-1268586;kegg:hsa:80854;pdb:1H3I;pdb:1MT6;pdb:1MUF;pdb:1N6A;pdb:1N6C;pdb:1O9S;pdb:1XQH;pdb:2F69;pdb:3CBM;pdb:3CBO;pdb:3CBP;pdb:3M53;pdb:3M54;pdb:3M55;pdb:3M56;pdb:3M57;pdb:3M58;pdb:3M59;pdb:3M5A;pdb:3OS5;…	activator	30166	biochemical reaction	BioCarta;InnateDB;NetPath;PID;PhosphoPOINT;PhosphoSitePlus;Spike	10202145;10212189;10348343;10446957;10570149;10581258;10606744;10608806;10611322;10644693;10656682;10656795;10673500;10673501;10706102;10710310;10713094;10723129;10733583;10734067;10744722;10747897;10801407;10821866;1088347;10884347;10930428;10933801;10951572;10958792;11007451;11030628;11042698;11078726;11096068;11101524;11121242;11127820;11175334;11239457;11244509;11258706;11283254;11285227;1130…
7730	PCNA	protein	dip:DIP-1098N;ensembl:ENSG00000132646;ensembl:ENSP00000368438;ensembl:ENSP00000368458;ensembl:ENST00000379143;ensembl:ENST00000379160;entrez-gene:5111;hgnc-id:8729;hgnc-symbol:PCNA;hprd:01456;intact:EBI-358311;pdb:1AXC;pdb:1U76;pdb:1U7B;pdb:1UL1;pdb:1VYJ;pdb:1VYM;pdb:1W60;pdb:2ZVK;pdb:2ZVL;pdb:2ZVM;pdb:3JA9;pdb:3P87;pdb:3TBL;pdb:3VKX;pdb:3WGW;pdb:4D2G;pdb:4RJF;pdb:4ZTD;pdb:5E0T;pdb:5E0U;pdb:5E0V;…	physical interactor	7378	CDK2	protein	chembl:301;dip:DIP-161N;ensembl:ENSG00000123374;ensembl:ENSP00000243067;ensembl:ENSP00000266970;ensembl:ENST00000266970;ensembl:ENST00000354056;entrez-gene:1017;hgnc-id:1171;hgnc-id:1771;hgnc-symbol:CDK2;hprd:00310;hprd:310;humancyc:HS04653-MONOMER;intact:EBI-375096;pdb:1AQ1;pdb:1B38;pdb:1B39;pdb:1BUH;pdb:1CKP;pdb:1DI8;pdb:1DM2;pdb:1E1V;pdb:1E1X;pdb:1E9H;pdb:1F5Q;pdb:1FIN;pdb:1FQ1;pdb:1FVT;pdb:1F…	physical interactor	186265	protein interaction	Biogrid;DIP;HPRD;PhosphoPOINT	10930425;12361598;21319273;26186194;26496610;28514442;7903056;9545286
467102	ZBTB5	protein	dip:DIP-41566N;ensembl:ENSG00000168795;ensembl:ENSP00000307604;ensembl:ENST00000307750;entrez-gene:9925;hgnc-id:23836;hprd:08829;intact:EBI-722671;refseq:NM_014872;refseq:NP_055687;refseq:XM_005251634;refseq:XP_005251691;uniprot:O15062;uniprot:Q5T942;uniprot:ZBTB5_HUMAN	physical interactor	6893	HERC2	protein	dip:DIP-37632N;ensembl:ENSG00000128731;ensembl:ENSP00000261609;ensembl:ENST00000261609;entrez-gene:8924;hgnc-id:4868;hprd:06905;intact:EBI-1058922;intact:EBI-1104961;pdb:2KEO;pdb:3KCI;pdb:4L1M;reactome:R-HSA-3108214;reactome:R-HSA-4551680;reactome:R-HSA-4551758;reactome:R-HSA-5682601;reactome:R-HSA-5682615;reactome:R-HSA-5693565;reactome:R-HSA-5693571;reactome:R-HSA-5693607;reactome:R-HSA-69473;r…	physical interactor	344018	protein interaction	Biogrid	25476789
86606	MRPL39	protein	ensembl:ENSG00000154719;ensembl:ENSP00000284967;ensembl:ENSP00000305682;ensembl:ENST00000307301;ensembl:ENST00000352957;entrez-gene:54148;hgnc-id:14027;hprd:11371;intact:EBI-2513042;intact:MINT-3076821;pdb:3J7Y;pdb:3J9M;pdb:5OOL;pdb:5OOM;reactome:R-HSA-5368227;reactome:R-HSA-5368286;reactome:R-HSA-5389840;reactome:R-HSA-5419276;refseq:NM_017446;refseq:NM_080794;refseq:NP_059142;refseq:NP_542984;r…	physical interactor	114837	ARMC8	protein	ensembl:ENSG00000114098;ensembl:ENSP00000351221;ensembl:ENSP00000417304;ensembl:ENSP00000419413;ensembl:ENSP00000420333;ensembl:ENSP00000420440;ensembl:ENSP00000420706;ensembl:ENSP00000441592;ensembl:ENST00000358441;ensembl:ENST00000461822;ensembl:ENST00000469044;ensembl:ENST00000471453;ensembl:ENST00000481646;ensembl:ENST00000491704;ensembl:ENST00000538260;entrez-gene:25852;hgnc-id:24999;hprd:09…	physical interactor	313581	protein interaction	Biogrid	26186194;28514442
11882	PRKAG2	protein	ensembl:ENSG00000106617;ensembl:ENSP00000287878;ensembl:ENSP00000376549;ensembl:ENSP00000387386;ensembl:ENSP00000419577;ensembl:ENST00000287878;ensembl:ENST00000392801;ensembl:ENST00000418337;entrez-gene:51422;hgnc-id:9386;hprd:04119;intact:EBI-2959705;reactome:R-HSA-1445148;reactome:R-HSA-1632852;reactome:R-HSA-163680;reactome:R-HSA-164130;reactome:R-HSA-200416;reactome:R-HSA-200419;reactome:R-H…	enzyme	7378	CDK2	protein	chembl:301;dip:DIP-161N;ensembl:ENSG00000123374;ensembl:ENSP00000243067;ensembl:ENSP00000266970;ensembl:ENST00000266970;ensembl:ENST00000354056;entrez-gene:1017;hgnc-id:1171;hgnc-id:1771;hgnc-symbol:CDK2;hprd:00310;hprd:310;humancyc:HS04653-MONOMER;intact:EBI-375096;pdb:1AQ1;pdb:1B38;pdb:1B39;pdb:1BUH;pdb:1CKP;pdb:1DI8;pdb:1DM2;pdb:1E1V;pdb:1E1X;pdb:1E9H;pdb:1F5Q;pdb:1FIN;pdb:1FQ1;pdb:1FVT;pdb:1F…	enzyme	32528	biochemical reaction	PID;PhosphoPOINT;PhosphoSitePlus	12124936;12620228;15004009;15558034;15805466;18452278;18498750;18559419;18669648;18691976;19276368;19664994;19664995;19815529;20363803;21098478;21659604;21712546;21857030;21983960;22115753;22424773;22496350;22617229;22673903;22964224;23186163;23312004;23749302;23836654;24275569;24297901;24667141;24719451;24782546;25159151;25850435;27251275;27257073;28835357
203106	CDKN3	protein	dip:DIP-24231N;dip:DIP-245N;ensembl:ENSG00000100526;ensembl:ENSP00000335357;ensembl:ENSP00000415333;ensembl:ENSP00000445572;ensembl:ENST00000335183;ensembl:ENST00000442975;entrez-gene:1033;hgnc-id:1791;hgnc-symbol:CDKN3;hprd:00450;humancyc:HS02104-MONOMER;intact:EBI-1031527;intact:EBI-14016844;pdb:1FPZ;pdb:1FQ1;refseq:NM_001130851;refseq:NM_001330173;refseq:NM_005192;refseq:NP_001124323;refseq:NP…	enzyme	203100	DUSP18	protein	ensembl:ENSG00000167065;ensembl:ENSP00000333917;ensembl:ENSP00000366291;ensembl:ENSP00000385463;ensembl:ENSP00000386063;ensembl:ENST00000334679;ensembl:ENST00000377087;ensembl:ENST00000404885;ensembl:ENST00000407308;entrez-gene:150290;hgnc-id:18484;hprd:13253;humancyc:HS09503-MONOMER;intact:EBI-10698945;pdb:2ESB;refseq:NM_152511;refseq:NP_001291723;refseq:NP_001291724;refseq:NP_689724;refseq:XM_0…	enzyme	26564;27190	biochemical reaction	HumanCyc	9187108;9256433
673127	GTF2IRD2B	protein	ensembl:ENSG00000174428;ensembl:ENSP00000411454;ensembl:ENSP00000480524;ensembl:ENST00000418185;ensembl:ENST00000472837;entrez-gene:389524;hgnc-id:33125;hprd:12327;intact:EBI-12338155;pdb:2E3L;refseq:NM_001003795;refseq:NP_001003795;refseq:XM_005277579;refseq:XM_005277580;refseq:XM_005277581;uniprot:B2RNE9;uniprot:GTD2B_HUMAN;uniprot:Q69GU6;uniprot:Q6EKJ0;uniprot:Q8N979;uniprot:Q9H739	physical interactor	1825717	GTF2IRD2	protein	ensembl:ENSP00000406723;ensembl:ENSP00000481017;entrez-gene:84163;hgnc-id:30775;hprd:16402;refseq:NM_001281447;refseq:NM_173537;refseq:XM_005277612;refseq:XP_005277669;uniprot:GTD2A_HUMAN;uniprot:Q86UP8	physical interactor	319483	protein interaction	Biogrid	26186194;28514442
203106	CDKN3	protein	dip:DIP-24231N;dip:DIP-245N;ensembl:ENSG00000100526;ensembl:ENSP00000335357;ensembl:ENSP00000415333;ensembl:ENSP00000445572;ensembl:ENST00000335183;ensembl:ENST00000442975;entrez-gene:1033;hgnc-id:1791;hgnc-symbol:CDKN3;hprd:00450;humancyc:HS02104-MONOMER;intact:EBI-1031527;intact:EBI-14016844;pdb:1FPZ;pdb:1FQ1;refseq:NM_001130851;refseq:NM_001330173;refseq:NM_005192;refseq:NP_001124323;refseq:NP…	activator	7378	CDK2	protein	chembl:301;dip:DIP-161N;ensembl:ENSG00000123374;ensembl:ENSP00000243067;ensembl:ENSP00000266970;ensembl:ENST00000266970;ensembl:ENST00000354056;entrez-gene:1017;hgnc-id:1171;hgnc-id:1771;hgnc-symbol:CDK2;hprd:00310;hprd:310;humancyc:HS04653-MONOMER;intact:EBI-375096;pdb:1AQ1;pdb:1B38;pdb:1B39;pdb:1BUH;pdb:1CKP;pdb:1DI8;pdb:1DM2;pdb:1E1V;pdb:1E1X;pdb:1E9H;pdb:1F5Q;pdb:1FIN;pdb:1FQ1;pdb:1FVT;pdb:1F…	enzyme	30955	biochemical reaction	BioCarta;NetPath;PID;PhosphoPOINT;PhosphoSitePlus;Spike	10085115;10477583;10931829;10962581;11113184;11298456;11532001;11959850;12181445;12359725;12417722;12475985;12912980;12972555;13678583;1396589;14551212;14597612;15136770;15144186;15302935;15355984;15530371;15632290;15659558;15671017;15824106;15951569;16497976;16546994;16946300;16985065;17016520;17095507;17192257;17283158;17287340;17360941;17361108;17386261;17389395;17494752;17545210;17646646;1808…
2197	H3F3A	protein	dip:DIP-40046N;ensembl:ENSG00000132475;ensembl:ENSG00000163041;ensembl:ENSMUSG00000016559;ensembl:ENSMUSG00000060743;ensembl:ENSMUSP00000016703;ensembl:ENSMUSP00000102062;ensembl:ENSMUSP00000124509;ensembl:ENSMUSP00000125104;ensembl:ENSMUST00000016703;ensembl:ENSMUST00000106454;ensembl:ENSMUST00000161308;ensembl:ENSMUST00000162814;ensembl:ENSP00000254810;ensembl:ENSP00000355778;ensembl:ENSP000003…	physical interactor	408484	ZMYND11	protein	ensembl:ENSG00000015171;ensembl:ENSP00000309992;ensembl:ENSP00000371003;ensembl:ENSP00000371017;ensembl:ENSP00000371020;ensembl:ENSP00000381050;ensembl:ENSP00000381053;ensembl:ENSP00000424205;ensembl:ENSP00000452959;ensembl:ENSP00000473321;ensembl:ENST00000381591;ensembl:ENST00000381607;ensembl:ENST00000397959;ensembl:ENST00000397962;ensembl:ENST00000509513;ensembl:ENST00000558098;ensembl:ENST000…	physical interactor	292848	protein interaction	Biogrid	24590075
47519	ATP5A1	protein	dip:DIP-32871N;ensembl:ENSG00000152234;ensembl:ENSP00000282050;ensembl:ENSP00000381736;ensembl:ENSP00000465477;ensembl:ENSP00000467037;ensembl:ENST00000282050;ensembl:ENST00000398752;ensembl:ENST00000590665;ensembl:ENST00000593152;entrez-gene:498;hgnc-id:823;hgnc-symbol:ATP5A1;hprd:01258;humancyc:HS07800-MONOMER;intact:EBI-11032691;intact:EBI-351437;reactome:R-HSA-1267955;reactome:R-HSA-1267978;r…	physical interactor	7378	CDK2	protein	chembl:301;dip:DIP-161N;ensembl:ENSG00000123374;ensembl:ENSP00000243067;ensembl:ENSP00000266970;ensembl:ENST00000266970;ensembl:ENST00000354056;entrez-gene:1017;hgnc-id:1171;hgnc-id:1771;hgnc-symbol:CDK2;hprd:00310;hprd:310;humancyc:HS04653-MONOMER;intact:EBI-375096;pdb:1AQ1;pdb:1B38;pdb:1B39;pdb:1BUH;pdb:1CKP;pdb:1DI8;pdb:1DM2;pdb:1E1V;pdb:1E1X;pdb:1E9H;pdb:1F5Q;pdb:1FIN;pdb:1FQ1;pdb:1FVT;pdb:1F…	physical interactor	48229	protein interaction	Biogrid;InnateDB	21319273
54334	SMG1	protein	ensembl:ENSG00000157106;ensembl:ENSP00000402515;ensembl:ENST00000446231;entrez-gene:23049;hgnc-id:30045;hgnc-symbol:SMG1;hprd:06123;intact:EBI-1049832;reactome:R-HSA-927760;reactome:R-HSA-975957;refseq:NC_000016;refseq:NM_015092;refseq:NP_054725;refseq:NP_055907;refseq:XM_005255182;refseq:XM_005255183;refseq:XM_005255184;refseq:XM_005255185;refseq:XM_011545769;refseq:XM_011545770;refseq:XM_017023…	enzyme	7378	CDK2	protein	chembl:301;dip:DIP-161N;ensembl:ENSG00000123374;ensembl:ENSP00000243067;ensembl:ENSP00000266970;ensembl:ENST00000266970;ensembl:ENST00000354056;entrez-gene:1017;hgnc-id:1171;hgnc-id:1771;hgnc-symbol:CDK2;hprd:00310;hprd:310;humancyc:HS04653-MONOMER;intact:EBI-375096;pdb:1AQ1;pdb:1B38;pdb:1B39;pdb:1BUH;pdb:1CKP;pdb:1DI8;pdb:1DM2;pdb:1E1V;pdb:1E1X;pdb:1E9H;pdb:1F5Q;pdb:1FIN;pdb:1FQ1;pdb:1FVT;pdb:1F…	enzyme	30166;40174;40437	biochemical reaction	BioCarta;EHMN;InnateDB;NetPath;PID;PhosphoPOINT;PhosphoSitePlus;Spike	10202145;10212189;10348343;10446957;10570149;10581258;10606744;10608806;10611322;10644693;10656682;10656795;10673500;10673501;10706102;10710310;10713094;10723129;10733583;10734067;10744722;10747897;10801407;10821866;1088347;10884347;10930428;10933801;10951572;10958792;11007451;11030628;11042698;11078726;11096068;11101524;11121242;11127820;11175334;11239457;11244509;11258706;11283254;11285227;1130…
7730	PCNA	protein	dip:DIP-1098N;ensembl:ENSG00000132646;ensembl:ENSP00000368438;ensembl:ENSP00000368458;ensembl:ENST00000379143;ensembl:ENST00000379160;entrez-gene:5111;hgnc-id:8729;hgnc-symbol:PCNA;hprd:01456;intact:EBI-358311;pdb:1AXC;pdb:1U76;pdb:1U7B;pdb:1UL1;pdb:1VYJ;pdb:1VYM;pdb:1W60;pdb:2ZVK;pdb:2ZVL;pdb:2ZVM;pdb:3JA9;pdb:3P87;pdb:3TBL;pdb:3VKX;pdb:3WGW;pdb:4D2G;pdb:4RJF;pdb:4ZTD;pdb:5E0T;pdb:5E0U;pdb:5E0V;…	activator	7378	CDK2	protein	chembl:301;dip:DIP-161N;ensembl:ENSG00000123374;ensembl:ENSP00000243067;ensembl:ENSP00000266970;ensembl:ENST00000266970;ensembl:ENST00000354056;entrez-gene:1017;hgnc-id:1171;hgnc-id:1771;hgnc-symbol:CDK2;hprd:00310;hprd:310;humancyc:HS04653-MONOMER;intact:EBI-375096;pdb:1AQ1;pdb:1B38;pdb:1B39;pdb:1BUH;pdb:1CKP;pdb:1DI8;pdb:1DM2;pdb:1E1V;pdb:1E1X;pdb:1E9H;pdb:1F5Q;pdb:1FIN;pdb:1FQ1;pdb:1FVT;pdb:1F…	enzyme	8117;43061;43976	biochemical reaction	BioCarta;PID;PhosphoPOINT;PhosphoSitePlus;Reactome;Spike	10753973;11231573;11463845;11756412;11779850;12058028;12431783;12730199;15001356;15173090;15302935;15851482;15964852;16055744;16508017;16964243;16982699;17081983;17283049;17287340;17325029;17855660;18452278;18669648;18707149;19276368;19364816;19413330;19415658;19651622;19664994;19664995;19690332;19822666;20068231;20071362;20164059;20230923;20307683;20363803;20562096;20815410;20860994;21151116;211…
102600	PSMD6	protein	dip:DIP-27590N;ensembl:ENSG00000163636;ensembl:ENSP00000295901;ensembl:ENSP00000377952;ensembl:ENSP00000418695;ensembl:ENSP00000419227;ensembl:ENST00000295901;ensembl:ENST00000394431;ensembl:ENST00000482510;ensembl:ENST00000492933;entrez-gene:9861;hgnc-id:9564;hprd:18370;intact:EBI-359701;pdb:5GJQ;pdb:5GJR;pdb:5L4K;pdb:5LN3;pdb:5M32;pdb:5T0C;pdb:5T0G;pdb:5T0H;pdb:5T0I;pdb:5T0J;pdb:5VFP;pdb:5VFQ;p…	physical interactor	102604	PSME1	protein	ensembl:ENSG00000092010;ensembl:ENSG00000284916;ensembl:ENSP00000206451;ensembl:ENSP00000372155;ensembl:ENSP00000453976;ensembl:ENSP00000493882;ensembl:ENSP00000495095;ensembl:ENSP00000496083;ensembl:ENST00000206451;ensembl:ENST00000382708;ensembl:ENST00000561435;ensembl:ENST00000643169;ensembl:ENST00000645537;ensembl:ENST00000646132;entrez-gene:5720;hgnc-id:9568;hgnc-symbol:PSME1;hprd:02803;inta…	physical interactor	248271	protein interaction	Biogrid	11745344
21598	MCF2L	protein	ensembl:ENSG00000126217;ensembl:ENSP00000364747;ensembl:ENSP00000364754;ensembl:ENSP00000364758;ensembl:ENSP00000380225;ensembl:ENSP00000397285;ensembl:ENSP00000440374;ensembl:ENST00000375597;ensembl:ENST00000375604;ensembl:ENST00000375608;ensembl:ENST00000397030;ensembl:ENST00000421756;ensembl:ENST00000535094;entrez-gene:23263;hgnc-id:14576;hprd:14371;intact:EBI-2691047;reactome:R-HSA-193648;rea…	activator	39571	BCR	protein	chembl:5146;ensembl:ENSG00000186716;ensembl:ENSP00000303507;ensembl:ENSP00000352535;ensembl:ENST00000305877;ensembl:ENST00000359540;entrez-gene:613;hgnc-id:1014;hgnc-symbol:BCR;hprd:01044;humancyc:HS09933-MONOMER;intact:EBI-712838;intact:EBI-8658094;intact:MINT-1207264;intact:MINT-5222317;pdb:1K1F;pdb:2AIN;pdb:5N6R;pdb:5N7E;pdb:5OC7;reactome:R-HSA-1604524;reactome:R-HSA-1838979;reactome:R-HSA-183…	activator	13324	biochemical reaction	PID;Reactome	10026210;10364236;10480888;10523675;10579713;10744696;10769020;10779358;10837491;10980705;11058585;11085924;11094164;11179879;11336673;11443056;11777936;11779461;11799111;11870224;12071859;12183458;12196628;12213839;12215546;12221096;12356866;12393875;12702722;12775584;12802068;14512443;14528298;15023524;15039571;15069594;15078817;15247219;15296756;15509575;15601624;15632174;15691829;15848799;158…
10241	CDK1	protein	chembl:308;dip:DIP-35N;ensembl:ENSG00000170312;ensembl:ENSP00000325970;ensembl:ENSP00000362915;ensembl:ENSP00000378699;ensembl:ENSP00000397973;ensembl:ENST00000316629;ensembl:ENST00000373809;ensembl:ENST00000395284;entrez-gene:983;hgnc-id:1722;hgnc-symbol:CDC2;hgnc-symbol:CDK1;hprd:00302;humancyc:HS10099-MONOMER;intact:EBI-444308;pdb:1LC9;pdb:4Y72;pdb:4YC3;pdb:4YC6;pdb:5HQ0;pdb:5LQF;reactome:R-HS…	enzyme	39571	BCR	protein	chembl:5146;ensembl:ENSG00000186716;ensembl:ENSP00000303507;ensembl:ENSP00000352535;ensembl:ENST00000305877;ensembl:ENST00000359540;entrez-gene:613;hgnc-id:1014;hgnc-symbol:BCR;hprd:01044;humancyc:HS09933-MONOMER;intact:EBI-712838;intact:EBI-8658094;intact:MINT-1207264;intact:MINT-5222317;pdb:1K1F;pdb:2AIN;pdb:5N6R;pdb:5N7E;pdb:5OC7;reactome:R-HSA-1604524;reactome:R-HSA-1838979;reactome:R-HSA-183…	enzyme	26450	biochemical reaction	HumanCyc	10662544;8774846
1225698	RC3H1	protein	ensembl:ENSG00000135870;ensembl:ENSP00000258349;ensembl:ENSP00000356667;ensembl:ENSP00000356669;ensembl:ENST00000258349;ensembl:ENST00000367694;ensembl:ENST00000367696;entrez-gene:149041;hgnc-id:29434;hprd:13913;intact:EBI-7958436;intact:MINT-2809509;pdb:3X1O;pdb:4QIK;pdb:4QIL;pdb:4ULW;pdb:4YWQ;refseq:NM_001300850;refseq:NM_001300851;refseq:NM_001300852;refseq:NM_172071;refseq:NP_001287779;refseq…	physical interactor	47505	ATP5C1	protein	ensembl:ENSG00000165629;ensembl:ENSP00000338568;ensembl:ENSP00000349142;ensembl:ENST00000335698;ensembl:ENST00000356708;entrez-gene:509;hgnc-id:833;hgnc-symbol:ATP5C1;hprd:00156;humancyc:HS09257-MONOMER;intact:EBI-3962282;intact:EBI-711768;reactome:R-HSA-163210;reactome:R-HSA-164577;reactome:R-HSA-8949613;reactome:REACT_6305;refseq:NC_000010;refseq:NM_001001973;refseq:NM_001320886;refseq:NM_00517…	physical interactor	373559	protein interaction	Biogrid	26170170
110116	TOMM40	protein	ensembl:ENSG00000130204;ensembl:ENSP00000252487;ensembl:ENSP00000385184;ensembl:ENSP00000410339;ensembl:ENSP00000466084;ensembl:ENST00000252487;ensembl:ENST00000405636;ensembl:ENST00000426677;ensembl:ENST00000592434;entrez-gene:10452;hgnc-id:18001;hprd:16274;intact:EBI-1057581;reactome:R-HSA-1252082;reactome:R-HSA-1267971;reactome:R-HSA-1267992;reactome:R-HSA-1268020;reactome:R-HSA-5205685;refseq…	physical interactor	128551	SAMM50	protein	ensembl:ENSG00000100347;ensembl:ENSP00000345445;ensembl:ENST00000350028;entrez-gene:25813;hgnc-id:24276;hgnc-symbol:SAMM50;hprd:10826;intact:EBI-748409;reactome:R-HSA-1252178;reactome:R-HSA-1268020;reactome:R-HSA-8949613;refseq:NM_015380;refseq:NP_056195;uniprot:Q53HC4;uniprot:Q56VW7;uniprot:Q969Y9;uniprot:Q96I46;uniprot:Q9NW85;uniprot:Q9UQM9;uniprot:Q9Y512;uniprot:SAM50_HUMAN	physical interactor	259824	protein interaction	Biogrid	15644312;22939629
10241	CDK1	protein	chembl:308;dip:DIP-35N;ensembl:ENSG00000170312;ensembl:ENSP00000325970;ensembl:ENSP00000362915;ensembl:ENSP00000378699;ensembl:ENSP00000397973;ensembl:ENST00000316629;ensembl:ENST00000373809;ensembl:ENST00000395284;entrez-gene:983;hgnc-id:1722;hgnc-symbol:CDC2;hgnc-symbol:CDK1;hprd:00302;humancyc:HS10099-MONOMER;intact:EBI-444308;pdb:1LC9;pdb:4Y72;pdb:4YC3;pdb:4YC6;pdb:5HQ0;pdb:5LQF;reactome:R-HS…	physical interactor	114837	ARMC8	protein	ensembl:ENSG00000114098;ensembl:ENSP00000351221;ensembl:ENSP00000417304;ensembl:ENSP00000419413;ensembl:ENSP00000420333;ensembl:ENSP00000420440;ensembl:ENSP00000420706;ensembl:ENSP00000441592;ensembl:ENST00000358441;ensembl:ENST00000461822;ensembl:ENST00000469044;ensembl:ENST00000471453;ensembl:ENST00000481646;ensembl:ENST00000491704;ensembl:ENST00000538260;entrez-gene:25852;hgnc-id:24999;hprd:09…	physical interactor	440544	protein interaction	Biogrid	29911972
45806	PPP1CC	protein	dip:DIP-749N;ensembl:ENSG00000186298;ensembl:ENSP00000335084;ensembl:ENSP00000341779;ensembl:ENST00000335007;ensembl:ENST00000340766;entrez-gene:5501;hgnc-id:9283;hgnc-symbol:PPP1CC;hprd:08911;humancyc:HS07713-MONOMER;intact:EBI-356283;pdb:1IT6;pdb:1JK7;pdb:1U32;pdb:2BCD;pdb:2BDX;pdb:4UT2;pdb:4UT3;pdb:5INB;pdb:5J28;reactome:R-HSA-141444;reactome:R-HSA-163443;reactome:R-HSA-163560;reactome:R-HSA-2…	enzyme	203100	DUSP18	protein	ensembl:ENSG00000167065;ensembl:ENSP00000333917;ensembl:ENSP00000366291;ensembl:ENSP00000385463;ensembl:ENSP00000386063;ensembl:ENST00000334679;ensembl:ENST00000377087;ensembl:ENST00000404885;ensembl:ENST00000407308;entrez-gene:150290;hgnc-id:18484;hprd:13253;humancyc:HS09503-MONOMER;intact:EBI-10698945;pdb:2ESB;refseq:NM_152511;refseq:NP_001291723;refseq:NP_001291724;refseq:NP_689724;refseq:XM_0…	enzyme	26564;40176	biochemical reaction	EHMN;HumanCyc	9256433
45806	PPP1CC	protein	dip:DIP-749N;ensembl:ENSG00000186298;ensembl:ENSP00000335084;ensembl:ENSP00000341779;ensembl:ENST00000335007;ensembl:ENST00000340766;entrez-gene:5501;hgnc-id:9283;hgnc-symbol:PPP1CC;hprd:08911;humancyc:HS07713-MONOMER;intact:EBI-356283;pdb:1IT6;pdb:1JK7;pdb:1U32;pdb:2BCD;pdb:2BDX;pdb:4UT2;pdb:4UT3;pdb:5INB;pdb:5J28;reactome:R-HSA-141444;reactome:R-HSA-163443;reactome:R-HSA-163560;reactome:R-HSA-2…	physical interactor	57296	STAM	protein	dip:DIP-37761N;ensembl:ENSG00000136738;ensembl:ENSP00000366746;ensembl:ENST00000377524;entrez-gene:8027;hgnc-id:11357;hgnc-symbol:STAM;hprd:03542;intact:EBI-3447129;intact:EBI-752333;pdb:2L0A;pdb:3F1I;pdb:3LDZ;reactome:R-HSA-182925;reactome:R-HSA-182971;reactome:R-HSA-5689901;reactome:R-HSA-6807004;reactome:R-HSA-8856825;reactome:R-HSA-8856828;reactome:R-HSA-8875360;reactome:R-HSA-917729;reactome…	physical interactor	264802	protein interaction	Biogrid	23080069
1225698	RC3H1	protein	ensembl:ENSG00000135870;ensembl:ENSP00000258349;ensembl:ENSP00000356667;ensembl:ENSP00000356669;ensembl:ENST00000258349;ensembl:ENST00000367694;ensembl:ENST00000367696;entrez-gene:149041;hgnc-id:29434;hprd:13913;intact:EBI-7958436;intact:MINT-2809509;pdb:3X1O;pdb:4QIK;pdb:4QIL;pdb:4ULW;pdb:4YWQ;refseq:NM_001300850;refseq:NM_001300851;refseq:NM_001300852;refseq:NM_172071;refseq:NP_001287779;refseq…	physical interactor	115050	PPIB	protein	chembl:2075;ensembl:ENSG00000166794;ensembl:ENSP00000300026;ensembl:ENST00000300026;entrez-gene:5479;hgnc-id:9255;hgnc-symbol:PPIB;hprd:00458;humancyc:HS09452-MONOMER;intact:EBI-359252;intact:EBI-8771982;pdb:1CYN;pdb:3ICH;pdb:3ICI;reactome:R-HSA-1650814;reactome:R-HSA-1980262;refseq:NM_000942;refseq:NP_000933;unigene:394389;uniprot:A8K534;uniprot:P23284;uniprot:PPIB_HUMAN;uniprot:Q6IBH5;uniprot:Q…	physical interactor	373628	protein interaction	Biogrid	26170170
849574	RNU2-1	snrna	entrez-gene:6066;hgnc-id:10142;intact:EBI-16224158	physical interactor	107561	GEMIN6	protein	dip:DIP-41331N;ensembl:ENSG00000152147;ensembl:ENSP00000281950;ensembl:ENST00000281950;entrez-gene:79833;hgnc-id:20044;hprd:06110;intact:EBI-752301;pdb:1Y96;reactome:R-HSA-191771;reactome:R-HSA-191799;reactome:R-HSA-191859;reactome:REACT_21257;refseq:NM_024775;refseq:NP_079051;refseq:XM_005264568;uniprot:B2RDP8;uniprot:GEMI6_HUMAN;uniprot:Q53SI5;uniprot:Q8WVB4;uniprot:Q8WXD5;uniprot:Q9H5G6	physical interactor	263240	protein interaction	Biogrid	23221635
102604	PSME1	protein	ensembl:ENSG00000092010;ensembl:ENSG00000284916;ensembl:ENSP00000206451;ensembl:ENSP00000372155;ensembl:ENSP00000453976;ensembl:ENSP00000493882;ensembl:ENSP00000495095;ensembl:ENSP00000496083;ensembl:ENST00000206451;ensembl:ENST00000382708;ensembl:ENST00000561435;ensembl:ENST00000643169;ensembl:ENST00000645537;ensembl:ENST00000646132;entrez-gene:5720;hgnc-id:9568;hgnc-symbol:PSME1;hprd:02803;inta…	physical interactor	45806	PPP1CC	protein	dip:DIP-749N;ensembl:ENSG00000186298;ensembl:ENSP00000335084;ensembl:ENSP00000341779;ensembl:ENST00000335007;ensembl:ENST00000340766;entrez-gene:5501;hgnc-id:9283;hgnc-symbol:PPP1CC;hprd:08911;humancyc:HS07713-MONOMER;intact:EBI-356283;pdb:1IT6;pdb:1JK7;pdb:1U32;pdb:2BCD;pdb:2BDX;pdb:4UT2;pdb:4UT3;pdb:5INB;pdb:5J28;reactome:R-HSA-141444;reactome:R-HSA-163443;reactome:R-HSA-163560;reactome:R-HSA-2…	physical interactor	377900	protein interaction	Biogrid	27880917
7378	CDK2	protein	chembl:301;dip:DIP-161N;ensembl:ENSG00000123374;ensembl:ENSP00000243067;ensembl:ENSP00000266970;ensembl:ENST00000266970;ensembl:ENST00000354056;entrez-gene:1017;hgnc-id:1171;hgnc-id:1771;hgnc-symbol:CDK2;hprd:00310;hprd:310;humancyc:HS04653-MONOMER;intact:EBI-375096;pdb:1AQ1;pdb:1B38;pdb:1B39;pdb:1BUH;pdb:1CKP;pdb:1DI8;pdb:1DM2;pdb:1E1V;pdb:1E1X;pdb:1E9H;pdb:1F5Q;pdb:1FIN;pdb:1FQ1;pdb:1FVT;pdb:1F…	physical interactor	408484	ZMYND11	protein	ensembl:ENSG00000015171;ensembl:ENSP00000309992;ensembl:ENSP00000371003;ensembl:ENSP00000371017;ensembl:ENSP00000371020;ensembl:ENSP00000381050;ensembl:ENSP00000381053;ensembl:ENSP00000424205;ensembl:ENSP00000452959;ensembl:ENSP00000473321;ensembl:ENST00000381591;ensembl:ENST00000381607;ensembl:ENST00000397959;ensembl:ENST00000397962;ensembl:ENST00000509513;ensembl:ENST00000558098;ensembl:ENST000…	physical interactor	357852	protein interaction	Biogrid	26496610
10326	ENOPH1	protein	ensembl:ENSG00000145293;ensembl:ENSP00000273920;ensembl:ENSP00000422005;ensembl:ENSP00000427209;ensembl:ENST00000273920;ensembl:ENST00000505846;entrez-gene:58478;hgnc-id:24599;hprd:17467;humancyc:HS07242-MONOMER;intact:EBI-726969;kegg:hsa:58478;pdb:1YNS;pdb:1ZS9;reactome:R-HSA-1237112;reactome:R-HSA-1237187;refseq:NM_001292017;refseq:NM_021204;refseq:NP_001278946;refseq:NP_067027;unigene:18442;un…	physical interactor	7530	RPA1	protein	dip:DIP-24189N;ensembl:ENSG00000132383;ensembl:ENSP00000254719;ensembl:ENST00000254719;entrez-gene:6117;hgnc-id:10289;hgnc-symbol:RPA1;hprd:01565;intact:EBI-621389;pdb:1EWI;pdb:1FGU;pdb:1JMC;pdb:1L1O;pdb:2B29;pdb:2B3G;pdb:4IJH;pdb:4IJL;pdb:4IPC;pdb:4IPD;pdb:4IPG;pdb:4IPH;pdb:4LUO;pdb:4LUV;pdb:4LUZ;pdb:4LW1;pdb:4LWC;pdb:4NB3;pdb:4O0A;pdb:4R4C;pdb:4R4I;pdb:4R4O;pdb:4R4Q;pdb:4R4T;pdb:5E7N;pdb:5EAY;p…	physical interactor	475835	protein interaction	Spike	14747526
7378	CDK2	protein	chembl:301;dip:DIP-161N;ensembl:ENSG00000123374;ensembl:ENSP00000243067;ensembl:ENSP00000266970;ensembl:ENST00000266970;ensembl:ENST00000354056;entrez-gene:1017;hgnc-id:1171;hgnc-id:1771;hgnc-symbol:CDK2;hprd:00310;hprd:310;humancyc:HS04653-MONOMER;intact:EBI-375096;pdb:1AQ1;pdb:1B38;pdb:1B39;pdb:1BUH;pdb:1CKP;pdb:1DI8;pdb:1DM2;pdb:1E1V;pdb:1E1X;pdb:1E9H;pdb:1F5Q;pdb:1FIN;pdb:1FQ1;pdb:1FVT;pdb:1F…	enzyme	31567	SAMHD1	protein	dip:DIP-50704N;ensembl:ENSG00000101347;ensembl:ENSP00000262878;ensembl:ENSP00000493536;ensembl:ENSP00000495432;ensembl:ENSP00000495667;ensembl:ENST00000262878;ensembl:ENST00000646066;ensembl:ENST00000646673;ensembl:ENST00000646869;entrez-gene:25939;hgnc-id:15925;hgnc-symbol:SAMHD1;hprd:08418;intact:EBI-1054601;pdb:2E8O;pdb:3U1N;pdb:4BZB;pdb:4BZC;pdb:4CC9;pdb:4MZ7;pdb:4Q7H;pdb:4QFX;pdb:4QFY;pdb:4Q…	product	43687	biochemical reaction	PhosphoSitePlus	18234856;18669648;18691976;18847512;19276368;19369195;19413330;19651622;19664994;20068231;20363803;20686112;20815410;21406692;21712546;21857030;21983960;22115753;22424773;22496350;22547687;22617229;22964224;23186163;23312004;23601106;23602554;23628362;23836654;23880768;23911959;23924154;23966382;24117733;24275569;24349301;24667141;24719451;24782546;25159151;25278378;25850435;26506913;26923586;271…
4553	SCRIB	protein	dip:DIP-31259N;ensembl:ENSG00000180900;ensembl:ENSP00000322938;ensembl:ENSP00000349486;ensembl:ENSP00000366756;ensembl:ENST00000320476;ensembl:ENST00000356994;ensembl:ENST00000377533;entrez-gene:23513;hgnc-id:30377;hgnc-symbol:SCRIB;hprd:06984;intact:EBI-357345;pdb:1UJU;pdb:1WHA;pdb:1X5Q;pdb:2W4F;pdb:4WYT;pdb:4WYU;pdb:5VWC;pdb:5VWI;pdb:5VWK;reactome:R-HSA-4608858;reactome:R-HSA-4608870;refseq:NM_…	physical interactor	25731	AKAP1	protein	ensembl:ENSG00000121057;ensembl:ENSP00000314075;ensembl:ENSP00000337736;ensembl:ENSP00000433212;ensembl:ENSP00000443139;ensembl:ENSP00000459895;ensembl:ENSP00000459968;ensembl:ENSP00000478212;ensembl:ENST00000314126;ensembl:ENST00000337714;ensembl:ENST00000481416;ensembl:ENST00000539273;ensembl:ENST00000571629;ensembl:ENST00000572557;ensembl:ENST00000621116;entrez-gene:8165;hgnc-id:367;hprd:03905…	physical interactor	87099	protein interaction	IntAct	30126976
421789	POGZ	protein	dip:DIP-38044N;ensembl:ENSG00000143442;ensembl:ENSP00000271715;ensembl:ENSP00000357856;ensembl:ENSP00000376484;ensembl:ENSP00000386836;ensembl:ENSP00000418408;ensembl:ENSP00000431259;ensembl:ENST00000271715;ensembl:ENST00000368863;ensembl:ENST00000392723;ensembl:ENST00000409503;ensembl:ENST00000491586;ensembl:ENST00000531094;entrez-gene:23126;hgnc-id:18801;hgnc-symbol:POGZ;hprd:11445;intact:EBI-1…	physical interactor	55273	EIF3F	protein	dip:DIP-35580N;ensembl:ENSG00000175390;ensembl:ENSG00000280606;ensembl:ENSP00000310040;ensembl:ENSP00000431800;ensembl:ENSP00000485772;ensembl:ENSP00000486798;ensembl:ENST00000309828;ensembl:ENST00000533626;ensembl:ENST00000626223;ensembl:ENST00000628056;entrez-gene:8665;hgnc-id:3275;hgnc-symbol:EIF3F;hgnc-symbol:EIF3S5;hprd:04887;intact:EBI-711990;pdb:3J8B;pdb:3J8C;reactome:R-HSA-156827;reactome…	physical interactor	92045	protein interaction	IntAct	unassigned1304
31567	SAMHD1	protein	dip:DIP-50704N;ensembl:ENSG00000101347;ensembl:ENSP00000262878;ensembl:ENSP00000493536;ensembl:ENSP00000495432;ensembl:ENSP00000495667;ensembl:ENST00000262878;ensembl:ENST00000646066;ensembl:ENST00000646673;ensembl:ENST00000646869;entrez-gene:25939;hgnc-id:15925;hgnc-symbol:SAMHD1;hprd:08418;intact:EBI-1054601;pdb:2E8O;pdb:3U1N;pdb:4BZB;pdb:4BZC;pdb:4CC9;pdb:4MZ7;pdb:4Q7H;pdb:4QFX;pdb:4QFY;pdb:4Q…	physical interactor	7135	BARD1	protein	dip:DIP-5972N;ensembl:ENSG00000138376;ensembl:ENSP00000260947;ensembl:ENSP00000480470;ensembl:ENSP00000481988;ensembl:ENSP00000482293;ensembl:ENSP00000484464;ensembl:ENSP00000484976;ensembl:ENST00000260947;ensembl:ENST00000617164;ensembl:ENST00000620057;entrez-gene:580;hgnc-id:952;hgnc-symbol:BARD1;hprd:03354;intact:EBI-473181;pdb:1JM7;pdb:2NTE;pdb:2R1Z;pdb:3C5R;pdb:3FA2;reactome:R-HSA-5659775;re…	physical interactor	263740	protein interaction	Biogrid	22990118
86606	MRPL39	protein	ensembl:ENSG00000154719;ensembl:ENSP00000284967;ensembl:ENSP00000305682;ensembl:ENST00000307301;ensembl:ENST00000352957;entrez-gene:54148;hgnc-id:14027;hprd:11371;intact:EBI-2513042;intact:MINT-3076821;pdb:3J7Y;pdb:3J9M;pdb:5OOL;pdb:5OOM;reactome:R-HSA-5368227;reactome:R-HSA-5368286;reactome:R-HSA-5389840;reactome:R-HSA-5419276;refseq:NM_017446;refseq:NM_080794;refseq:NP_059142;refseq:NP_542984;r…	physical interactor	86638	MRPL10	protein	dip:DIP-59717N;ensembl:ENSG00000159111;ensembl:ENSP00000290208;ensembl:ENSP00000324100;ensembl:ENSP00000395870;ensembl:ENST00000290208;ensembl:ENST00000351111;ensembl:ENST00000414011;entrez-gene:124995;hgnc-id:14055;hgnc-symbol:MRPL10;hprd:14738;intact:EBI-723524;pdb:3J7Y;pdb:3J9M;pdb:5OOL;pdb:5OOM;reactome:R-HSA-5368182;reactome:R-HSA-5368286;reactome:R-HSA-5389840;reactome:R-HSA-5419276;refseq:…	physical interactor	313588	protein interaction	Biogrid	26186194;28514442
7730	PCNA	protein	dip:DIP-1098N;ensembl:ENSG00000132646;ensembl:ENSP00000368438;ensembl:ENSP00000368458;ensembl:ENST00000379143;ensembl:ENST00000379160;entrez-gene:5111;hgnc-id:8729;hgnc-symbol:PCNA;hprd:01456;intact:EBI-358311;pdb:1AXC;pdb:1U76;pdb:1U7B;pdb:1UL1;pdb:1VYJ;pdb:1VYM;pdb:1W60;pdb:2ZVK;pdb:2ZVL;pdb:2ZVM;pdb:3JA9;pdb:3P87;pdb:3TBL;pdb:3VKX;pdb:3WGW;pdb:4D2G;pdb:4RJF;pdb:4ZTD;pdb:5E0T;pdb:5E0U;pdb:5E0V;…	physical interactor	45806	PPP1CC	protein	dip:DIP-749N;ensembl:ENSG00000186298;ensembl:ENSP00000335084;ensembl:ENSP00000341779;ensembl:ENST00000335007;ensembl:ENST00000340766;entrez-gene:5501;hgnc-id:9283;hgnc-symbol:PPP1CC;hprd:08911;humancyc:HS07713-MONOMER;intact:EBI-356283;pdb:1IT6;pdb:1JK7;pdb:1U32;pdb:2BCD;pdb:2BDX;pdb:4UT2;pdb:4UT3;pdb:5INB;pdb:5J28;reactome:R-HSA-141444;reactome:R-HSA-163443;reactome:R-HSA-163560;reactome:R-HSA-2…	physical interactor	90520	protein interaction	Biogrid;IntAct;Spike	17145710;17274640
99745	LDHB	protein	ensembl:ENSG00000111716;ensembl:ENSP00000229319;ensembl:ENSP00000379386;ensembl:ENST00000350669;ensembl:ENST00000396076;entrez-gene:3945;hgnc-id:6541;hgnc-symbol:LDHB;hprd:01026;humancyc:HS03452-MONOMER;intact:EBI-358748;kegg:hsa:3945;pdb:1I0Z;pdb:1T2F;reactome:R-HSA-70268;reactome:R-HSA-70503;reactome:REACT_1046;refseq:NM_001174097;refseq:NM_001315537;refseq:NM_002300;refseq:NP_001167568;refseq:…	physical interactor	7378	CDK2	protein	chembl:301;dip:DIP-161N;ensembl:ENSG00000123374;ensembl:ENSP00000243067;ensembl:ENSP00000266970;ensembl:ENST00000266970;ensembl:ENST00000354056;entrez-gene:1017;hgnc-id:1171;hgnc-id:1771;hgnc-symbol:CDK2;hprd:00310;hprd:310;humancyc:HS04653-MONOMER;intact:EBI-375096;pdb:1AQ1;pdb:1B38;pdb:1B39;pdb:1BUH;pdb:1CKP;pdb:1DI8;pdb:1DM2;pdb:1E1V;pdb:1E1X;pdb:1E9H;pdb:1F5Q;pdb:1FIN;pdb:1FQ1;pdb:1FVT;pdb:1F…	physical interactor	242222	protein interaction	Biogrid	21319273
7378	CDK2	protein	chembl:301;dip:DIP-161N;ensembl:ENSG00000123374;ensembl:ENSP00000243067;ensembl:ENSP00000266970;ensembl:ENST00000266970;ensembl:ENST00000354056;entrez-gene:1017;hgnc-id:1171;hgnc-id:1771;hgnc-symbol:CDK2;hprd:00310;hprd:310;humancyc:HS04653-MONOMER;intact:EBI-375096;pdb:1AQ1;pdb:1B38;pdb:1B39;pdb:1BUH;pdb:1CKP;pdb:1DI8;pdb:1DM2;pdb:1E1V;pdb:1E1X;pdb:1E9H;pdb:1F5Q;pdb:1FIN;pdb:1FQ1;pdb:1FVT;pdb:1F…	enzyme	7135	BARD1	protein	dip:DIP-5972N;ensembl:ENSG00000138376;ensembl:ENSP00000260947;ensembl:ENSP00000480470;ensembl:ENSP00000481988;ensembl:ENSP00000482293;ensembl:ENSP00000484464;ensembl:ENSP00000484976;ensembl:ENST00000260947;ensembl:ENST00000617164;ensembl:ENST00000620057;entrez-gene:580;hgnc-id:952;hgnc-symbol:BARD1;hprd:03354;intact:EBI-473181;pdb:1JM7;pdb:2NTE;pdb:2R1Z;pdb:3C5R;pdb:3FA2;reactome:R-HSA-5659775;re…	product	32473	biochemical reaction	PID;PhosphoSitePlus;Spike	14647430;15632137;15665273;15855157;18669648;20068231;21712546;21857030;21983960;22115753;23186163;23312004;24719451;25159151;25850435;27251275
68413	TOP2A	protein	chembl:1806;dip:DIP-33887N;ensembl:ENSG00000131747;ensembl:ENSP00000411532;ensembl:ENST00000423485;entrez-gene:7153;hgnc-id:11989;hgnc-symbol:TOP2A;hprd:00536;humancyc:HS05560-MONOMER;intact:EBI-2556496;intact:EBI-5280480;intact:EBI-539628;pdb:1LWZ;pdb:1ZXM;pdb:1ZXN;pdb:4FM9;pdb:4R1F;pdb:5GWK;pdb:5NNE;reactome:R-HSA-1362276;reactome:R-HSA-1362277;reactome:R-HSA-4615885;reactome:R-HSA-4641298;reac…	physical interactor	16345	RB1	protein	chembl:5288;dip:DIP-582N;ensembl:ENSG00000139687;ensembl:ENSP00000267163;ensembl:ENST00000267163;entrez-gene:5925;hgnc-id:9884;hgnc-symbol:RB1;hprd:01574;intact:EBI-491274;pdb:1AD6;pdb:1GH6;pdb:1GUX;pdb:1H25;pdb:1N4M;pdb:1O9K;pdb:1PJM;pdb:2AZE;pdb:2QDJ;pdb:2R7G;pdb:3N5U;pdb:3POM;pdb:4CRI;pdb:4ELJ;pdb:4ELL;reactome:R-HSA-113501;reactome:R-HSA-188389;reactome:R-HSA-2299718;reactome:R-HSA-2559584;re…	physical interactor	191329	protein interaction	Biogrid;HPRD	10393912
7378	CDK2	protein	chembl:301;dip:DIP-161N;ensembl:ENSG00000123374;ensembl:ENSP00000243067;ensembl:ENSP00000266970;ensembl:ENST00000266970;ensembl:ENST00000354056;entrez-gene:1017;hgnc-id:1171;hgnc-id:1771;hgnc-symbol:CDK2;hprd:00310;hprd:310;humancyc:HS04653-MONOMER;intact:EBI-375096;pdb:1AQ1;pdb:1B38;pdb:1B39;pdb:1BUH;pdb:1CKP;pdb:1DI8;pdb:1DM2;pdb:1E1V;pdb:1E1X;pdb:1E9H;pdb:1F5Q;pdb:1FIN;pdb:1FQ1;pdb:1FVT;pdb:1F…	enzyme	66510	CDKN2C	protein	ensembl:ENSG00000123080;ensembl:ENSP00000262662;ensembl:ENSP00000360826;ensembl:ENSP00000379452;ensembl:ENST00000262662;ensembl:ENST00000371761;ensembl:ENST00000396148;entrez-gene:1031;hgnc-id:1789;hgnc-symbol:CDKN2C;hprd:04534;humancyc:HS04623-MONOMER;intact:EBI-711290;pdb:1BU9;pdb:1G3N;pdb:1IHB;pdb:1MX2;pdb:1MX4;pdb:1MX6;reactome:R-HSA-182572;reactome:R-HSA-2559580;reactome:R-HSA-2559582;reacto…	enzyme	26183	biochemical reaction	HumanCyc	12234184
2190	H2AFZ	protein	dip:DIP-38593N;ensembl:ENSG00000164032;ensembl:ENSMUSG00000037894;ensembl:ENSMUSP00000036907;ensembl:ENSMUST00000041045;ensembl:ENSP00000296417;ensembl:ENST00000296417;entrez-gene:3015;entrez-gene:51788;hgnc-id:4741;hprd:00823;intact:EBI-1199859;pdb:1F66;pdb:3WA9;pdb:4CAY;pdb:4NFT;pdb:5B31;pdb:5B32;pdb:5B33;pdb:5CHL;pdb:5FUG;pdb:5Z30;reactome:R-HSA-1221632;reactome:R-HSA-171306;reactome:R-HSA-181…	physical interactor	457139	ANP32E	protein	ensembl:ENSG00000143401;ensembl:ENSP00000393718;ensembl:ENSP00000463154;ensembl:ENSP00000481415;ensembl:ENST00000436748;ensembl:ENST00000583931;ensembl:ENST00000616917;entrez-gene:81611;hgnc-id:16673;hprd:16493;intact:EBI-2685059;pdb:4CAY;pdb:4NFT;refseq:NC_000001;refseq:NM_001136478;refseq:NM_001136479;refseq:NM_001280559;refseq:NM_001280560;refseq:NM_030920;refseq:NP_001129950;refseq:NP_0011299…	physical interactor	469633	protein interaction	PDB	24463511
220396	CDK1	gene	ensembl:ENSG00000170312;ensembl:ENSP00000325970;ensembl:ENSP00000378699;ensembl:ENSP00000397973;entrez-gene:983;hgnc-id:1722;hprd:00302;intact:EBI-6672308;refseq:NC_000010;refseq:NM_001170406;refseq:NM_001170407;refseq:NM_001320918;refseq:NM_001786;refseq:NM_033379;refseq:XM_005270303;refseq:XM_006718082;refseq:XM_006718083;refseq:XP_005270360;uniprot:P06493	transcribed gene	10241	CDK1	protein	chembl:308;dip:DIP-35N;ensembl:ENSG00000170312;ensembl:ENSP00000325970;ensembl:ENSP00000362915;ensembl:ENSP00000378699;ensembl:ENSP00000397973;ensembl:ENST00000316629;ensembl:ENST00000373809;ensembl:ENST00000395284;entrez-gene:983;hgnc-id:1722;hgnc-symbol:CDC2;hgnc-symbol:CDK1;hprd:00302;humancyc:HS10099-MONOMER;intact:EBI-444308;pdb:1LC9;pdb:4Y72;pdb:4YC3;pdb:4YC6;pdb:5HQ0;pdb:5LQF;reactome:R-HS…	product	30234;31455;32470;33156;35969;457801;458636;458922;459269;461302;461708;467501;476841;476891;476927;476998;477306;477464;477708;477793;478089;478173	gene regulatory interaction	BIND;BioCarta;PID;Spike	10567581;10766737;11096075;11491305;11799067;12221098;12808131;12867420;15039780;15510213;15525513;15531365;15782160;15831478;15988478;16007074;16955137;17254970;17522590;18319725;20224733;20852630;9192872
10241	CDK1	protein	chembl:308;dip:DIP-35N;ensembl:ENSG00000170312;ensembl:ENSP00000325970;ensembl:ENSP00000362915;ensembl:ENSP00000378699;ensembl:ENSP00000397973;ensembl:ENST00000316629;ensembl:ENST00000373809;ensembl:ENST00000395284;entrez-gene:983;hgnc-id:1722;hgnc-symbol:CDC2;hgnc-symbol:CDK1;hprd:00302;humancyc:HS10099-MONOMER;intact:EBI-444308;pdb:1LC9;pdb:4Y72;pdb:4YC3;pdb:4YC6;pdb:5HQ0;pdb:5LQF;reactome:R-HS…	enzyme	16345	RB1	protein	chembl:5288;dip:DIP-582N;ensembl:ENSG00000139687;ensembl:ENSP00000267163;ensembl:ENST00000267163;entrez-gene:5925;hgnc-id:9884;hgnc-symbol:RB1;hprd:01574;intact:EBI-491274;pdb:1AD6;pdb:1GH6;pdb:1GUX;pdb:1H25;pdb:1N4M;pdb:1O9K;pdb:1PJM;pdb:2AZE;pdb:2QDJ;pdb:2R7G;pdb:3N5U;pdb:3POM;pdb:4CRI;pdb:4ELJ;pdb:4ELL;reactome:R-HSA-113501;reactome:R-HSA-188389;reactome:R-HSA-2299718;reactome:R-HSA-2559584;re…	activator	32241;33575;35475	biochemical reaction	BioCarta;NetPath;PID;PhosphoPOINT;PhosphoSitePlus;Spike	10373522;10428966;11459832;11571295;11595184;11598268;11904305;12464182;12717439;14593115;14744793;15302935;15721254;16377629;16943418;16954218;16964243;17049555;17050006;17609267;17889508;18171990;18199680;18239466;18258854;18619531;18669648;18687685;18794805;19169273;19245816;19318349;19372209;19464346;19690332;20150555;20447425;20603083;20616879;20699359;20889502;20953893;21095582;21097497;216…
427114	LUC7L	protein	ensembl:ENSG00000007392;ensembl:ENSP00000293872;ensembl:ENSP00000337507;ensembl:ENSP00000380885;ensembl:ENST00000293872;ensembl:ENST00000337351;ensembl:ENST00000397783;entrez-gene:55692;hgnc-id:6723;hgnc-symbol:LUC7L;hprd:08476;intact:EBI-473747;intact:EBI-6654759;refseq:NC_000016;refseq:NM_001320226;refseq:NM_001330420;refseq:NM_018032;refseq:NM_201412;refseq:NP_001307155;refseq:NP_001317349;ref…	physical interactor	7135	BARD1	protein	dip:DIP-5972N;ensembl:ENSG00000138376;ensembl:ENSP00000260947;ensembl:ENSP00000480470;ensembl:ENSP00000481988;ensembl:ENSP00000482293;ensembl:ENSP00000484464;ensembl:ENSP00000484976;ensembl:ENST00000260947;ensembl:ENST00000617164;ensembl:ENST00000620057;entrez-gene:580;hgnc-id:952;hgnc-symbol:BARD1;hprd:03354;intact:EBI-473181;pdb:1JM7;pdb:2NTE;pdb:2R1Z;pdb:3C5R;pdb:3FA2;reactome:R-HSA-5659775;re…	physical interactor	263757	protein interaction	Biogrid	22990118
401037	YBX3	protein	dip:DIP-42489N;ensembl:ENSG00000060138;ensembl:ENSP00000228251;ensembl:ENSP00000279550;ensembl:ENST00000228251;ensembl:ENST00000279550;entrez-gene:8531;hgnc-id:2428;hgnc-symbol:CSDA;hprd:10347;intact:EBI-2560381;intact:EBI-358193;refseq:NC_000012;refseq:NM_001145426;refseq:NM_003651;refseq:NP_001138898;refseq:NP_003642;refseq:XM_011520871;refseq:XM_017020122;refseq:XM_017020123;refseq:XP_01687561…	physical interactor	7378	CDK2	protein	chembl:301;dip:DIP-161N;ensembl:ENSG00000123374;ensembl:ENSP00000243067;ensembl:ENSP00000266970;ensembl:ENST00000266970;ensembl:ENST00000354056;entrez-gene:1017;hgnc-id:1171;hgnc-id:1771;hgnc-symbol:CDK2;hprd:00310;hprd:310;humancyc:HS04653-MONOMER;intact:EBI-375096;pdb:1AQ1;pdb:1B38;pdb:1B39;pdb:1BUH;pdb:1CKP;pdb:1DI8;pdb:1DM2;pdb:1E1V;pdb:1E1X;pdb:1E9H;pdb:1F5Q;pdb:1FIN;pdb:1FQ1;pdb:1FVT;pdb:1F…	physical interactor	302819	protein interaction	Biogrid	25852190
448775	NIF3L1	protein	ensembl:ENSG00000196290;ensembl:ENSP00000352711;ensembl:ENSP00000386394;ensembl:ENSP00000387021;ensembl:ENSP00000387315;ensembl:ENST00000359683;ensembl:ENST00000409020;ensembl:ENST00000409357;ensembl:ENST00000409588;entrez-gene:60491;hgnc-id:13390;hprd:10424;intact:EBI-740897;refseq:NM_001136039;refseq:NM_001142355;refseq:NM_001142356;refseq:NM_021824;refseq:NP_001129511;refseq:NP_001135827;refse…	physical interactor	66510	CDKN2C	protein	ensembl:ENSG00000123080;ensembl:ENSP00000262662;ensembl:ENSP00000360826;ensembl:ENSP00000379452;ensembl:ENST00000262662;ensembl:ENST00000371761;ensembl:ENST00000396148;entrez-gene:1031;hgnc-id:1789;hgnc-symbol:CDKN2C;hprd:04534;humancyc:HS04623-MONOMER;intact:EBI-711290;pdb:1BU9;pdb:1G3N;pdb:1IHB;pdb:1MX2;pdb:1MX4;pdb:1MX6;reactome:R-HSA-182572;reactome:R-HSA-2559580;reactome:R-HSA-2559582;reacto…	physical interactor	59883	protein interaction	Biogrid;IntAct	25416956;25910212
7378	CDK2	protein	chembl:301;dip:DIP-161N;ensembl:ENSG00000123374;ensembl:ENSP00000243067;ensembl:ENSP00000266970;ensembl:ENST00000266970;ensembl:ENST00000354056;entrez-gene:1017;hgnc-id:1171;hgnc-id:1771;hgnc-symbol:CDK2;hprd:00310;hprd:310;humancyc:HS04653-MONOMER;intact:EBI-375096;pdb:1AQ1;pdb:1B38;pdb:1B39;pdb:1BUH;pdb:1CKP;pdb:1DI8;pdb:1DM2;pdb:1E1V;pdb:1E1X;pdb:1E9H;pdb:1F5Q;pdb:1FIN;pdb:1FQ1;pdb:1FVT;pdb:1F…	enzyme	13928	ING5	protein	dip:DIP-32511N;ensembl:ENSG00000168395;ensembl:ENSP00000322142;ensembl:ENSP00000385937;ensembl:ENST00000313552;ensembl:ENST00000406941;entrez-gene:727773;entrez-gene:84289;hgnc-id:19421;hgnc-symbol:ING5;hprd:16348;intact:EBI-488533;pdb:3C6W;pdb:5ME8;pdb:5MTO;reactome:R-HSA-3214847;reactome:R-HSA-3215169;reactome:R-HSA-6804758;refseq:NM_001330161;refseq:NM_001330162;refseq:NM_032329;refseq:NP_0013…	product	43527	biochemical reaction	PhosphoSitePlus	21983960;22424773;25860957
6893	HERC2	protein	dip:DIP-37632N;ensembl:ENSG00000128731;ensembl:ENSP00000261609;ensembl:ENST00000261609;entrez-gene:8924;hgnc-id:4868;hprd:06905;intact:EBI-1058922;intact:EBI-1104961;pdb:2KEO;pdb:3KCI;pdb:4L1M;reactome:R-HSA-3108214;reactome:R-HSA-4551680;reactome:R-HSA-4551758;reactome:R-HSA-5682601;reactome:R-HSA-5682615;reactome:R-HSA-5693565;reactome:R-HSA-5693571;reactome:R-HSA-5693607;reactome:R-HSA-69473;r…	physical interactor	55273	EIF3F	protein	dip:DIP-35580N;ensembl:ENSG00000175390;ensembl:ENSG00000280606;ensembl:ENSP00000310040;ensembl:ENSP00000431800;ensembl:ENSP00000485772;ensembl:ENSP00000486798;ensembl:ENST00000309828;ensembl:ENST00000533626;ensembl:ENST00000626223;ensembl:ENST00000628056;entrez-gene:8665;hgnc-id:3275;hgnc-symbol:EIF3F;hgnc-symbol:EIF3S5;hprd:04887;intact:EBI-711990;pdb:3J8B;pdb:3J8C;reactome:R-HSA-156827;reactome…	physical interactor	457098	protein interaction	Biogrid	30279242
203106	CDKN3	protein	dip:DIP-24231N;dip:DIP-245N;ensembl:ENSG00000100526;ensembl:ENSP00000335357;ensembl:ENSP00000415333;ensembl:ENSP00000445572;ensembl:ENST00000335183;ensembl:ENST00000442975;entrez-gene:1033;hgnc-id:1791;hgnc-symbol:CDKN3;hprd:00450;humancyc:HS02104-MONOMER;intact:EBI-1031527;intact:EBI-14016844;pdb:1FPZ;pdb:1FQ1;refseq:NM_001130851;refseq:NM_001330173;refseq:NM_005192;refseq:NP_001124323;refseq:NP…	activator	7378	CDK2	protein	chembl:301;dip:DIP-161N;ensembl:ENSG00000123374;ensembl:ENSP00000243067;ensembl:ENSP00000266970;ensembl:ENST00000266970;ensembl:ENST00000354056;entrez-gene:1017;hgnc-id:1171;hgnc-id:1771;hgnc-symbol:CDK2;hprd:00310;hprd:310;humancyc:HS04653-MONOMER;intact:EBI-375096;pdb:1AQ1;pdb:1B38;pdb:1B39;pdb:1BUH;pdb:1CKP;pdb:1DI8;pdb:1DM2;pdb:1E1V;pdb:1E1X;pdb:1E9H;pdb:1F5Q;pdb:1FIN;pdb:1FQ1;pdb:1FVT;pdb:1F…	product	30955	biochemical reaction	BioCarta;NetPath;PID;PhosphoPOINT;PhosphoSitePlus;Spike	10085115;10477583;10931829;10962581;11113184;11298456;11532001;11959850;12181445;12359725;12417722;12475985;12912980;12972555;13678583;1396589;14551212;14597612;15136770;15144186;15302935;15355984;15530371;15632290;15659558;15671017;15824106;15951569;16497976;16546994;16946300;16985065;17016520;17095507;17192257;17283158;17287340;17360941;17361108;17386261;17389395;17494752;17545210;17646646;1808…
10241	CDK1	protein	chembl:308;dip:DIP-35N;ensembl:ENSG00000170312;ensembl:ENSP00000325970;ensembl:ENSP00000362915;ensembl:ENSP00000378699;ensembl:ENSP00000397973;ensembl:ENST00000316629;ensembl:ENST00000373809;ensembl:ENST00000395284;entrez-gene:983;hgnc-id:1722;hgnc-symbol:CDC2;hgnc-symbol:CDK1;hprd:00302;humancyc:HS10099-MONOMER;intact:EBI-444308;pdb:1LC9;pdb:4Y72;pdb:4YC3;pdb:4YC6;pdb:5HQ0;pdb:5LQF;reactome:R-HS…	physical interactor	31567	SAMHD1	protein	dip:DIP-50704N;ensembl:ENSG00000101347;ensembl:ENSP00000262878;ensembl:ENSP00000493536;ensembl:ENSP00000495432;ensembl:ENSP00000495667;ensembl:ENST00000262878;ensembl:ENST00000646066;ensembl:ENST00000646673;ensembl:ENST00000646869;entrez-gene:25939;hgnc-id:15925;hgnc-symbol:SAMHD1;hprd:08418;intact:EBI-1054601;pdb:2E8O;pdb:3U1N;pdb:4BZB;pdb:4BZC;pdb:4CC9;pdb:4MZ7;pdb:4Q7H;pdb:4QFX;pdb:4QFY;pdb:4Q…	physical interactor	292715	protein interaction	Biogrid	24623419
7378	CDK2	protein	chembl:301;dip:DIP-161N;ensembl:ENSG00000123374;ensembl:ENSP00000243067;ensembl:ENSP00000266970;ensembl:ENST00000266970;ensembl:ENST00000354056;entrez-gene:1017;hgnc-id:1171;hgnc-id:1771;hgnc-symbol:CDK2;hprd:00310;hprd:310;humancyc:HS04653-MONOMER;intact:EBI-375096;pdb:1AQ1;pdb:1B38;pdb:1B39;pdb:1BUH;pdb:1CKP;pdb:1DI8;pdb:1DM2;pdb:1E1V;pdb:1E1X;pdb:1E9H;pdb:1F5Q;pdb:1FIN;pdb:1FQ1;pdb:1FVT;pdb:1F…	enzyme	16345	RB1	protein	chembl:5288;dip:DIP-582N;ensembl:ENSG00000139687;ensembl:ENSP00000267163;ensembl:ENST00000267163;entrez-gene:5925;hgnc-id:9884;hgnc-symbol:RB1;hprd:01574;intact:EBI-491274;pdb:1AD6;pdb:1GH6;pdb:1GUX;pdb:1H25;pdb:1N4M;pdb:1O9K;pdb:1PJM;pdb:2AZE;pdb:2QDJ;pdb:2R7G;pdb:3N5U;pdb:3POM;pdb:4CRI;pdb:4ELJ;pdb:4ELL;reactome:R-HSA-113501;reactome:R-HSA-188389;reactome:R-HSA-2299718;reactome:R-HSA-2559584;re…	product	32756;35208	biochemical reaction	BioCarta;Manual upload;NetPath;PID;PhosphoPOINT;PhosphoSitePlus;Spike	10069453;10207050;10822366;10962560;10969768;11254678;11306463;11433299;11439341;11641415;11746527;11773438;12037672;12637327;12646568;12682072;13679850;14559232;14627988;14676836;15028555;15040009;15084261;15126379;15172998;15258589;15355984;15457186;15489884;15502804;15548374;15611081;15619620;15741232;15809340;15941859;16000370;16007177;16099987;16107892;16158058;16360038;16374512;16452238;166…
7378	CDK2	protein	chembl:301;dip:DIP-161N;ensembl:ENSG00000123374;ensembl:ENSP00000243067;ensembl:ENSP00000266970;ensembl:ENST00000266970;ensembl:ENST00000354056;entrez-gene:1017;hgnc-id:1171;hgnc-id:1771;hgnc-symbol:CDK2;hprd:00310;hprd:310;humancyc:HS04653-MONOMER;intact:EBI-375096;pdb:1AQ1;pdb:1B38;pdb:1B39;pdb:1BUH;pdb:1CKP;pdb:1DI8;pdb:1DM2;pdb:1E1V;pdb:1E1X;pdb:1E9H;pdb:1F5Q;pdb:1FIN;pdb:1FQ1;pdb:1FVT;pdb:1F…	enzyme	7135	BARD1	protein	dip:DIP-5972N;ensembl:ENSG00000138376;ensembl:ENSP00000260947;ensembl:ENSP00000480470;ensembl:ENSP00000481988;ensembl:ENSP00000482293;ensembl:ENSP00000484464;ensembl:ENSP00000484976;ensembl:ENST00000260947;ensembl:ENST00000617164;ensembl:ENST00000620057;entrez-gene:580;hgnc-id:952;hgnc-symbol:BARD1;hprd:03354;intact:EBI-473181;pdb:1JM7;pdb:2NTE;pdb:2R1Z;pdb:3C5R;pdb:3FA2;reactome:R-HSA-5659775;re…	activator	35351	biochemical reaction	BioCarta;PhosphoPOINT;PhosphoSitePlus;Spike	10373534;10403822;10542266;10550055;10608806;10724175;10866324;11114888;11278964;11313470;12111733;12183412;12427729;14701743;14990569;15096610;15159397;17015476;17334399;17428466;17525332;17531442;18220336;18452278;18987440;19268590;19574224;19622773;19651622;19683496;20068231;20085797;20363803;20736484;21406692;21706030;21712546;21983960;22115753;22424773;22496350;22617229;23186163;23312004;237…
4553	SCRIB	protein	dip:DIP-31259N;ensembl:ENSG00000180900;ensembl:ENSP00000322938;ensembl:ENSP00000349486;ensembl:ENSP00000366756;ensembl:ENST00000320476;ensembl:ENST00000356994;ensembl:ENST00000377533;entrez-gene:23513;hgnc-id:30377;hgnc-symbol:SCRIB;hprd:06984;intact:EBI-357345;pdb:1UJU;pdb:1WHA;pdb:1X5Q;pdb:2W4F;pdb:4WYT;pdb:4WYU;pdb:5VWC;pdb:5VWI;pdb:5VWK;reactome:R-HSA-4608858;reactome:R-HSA-4608870;refseq:NM_…	physical interactor	436975	FAM189B	protein	ensembl:ENSG00000160767;ensembl:ENSG00000262666;ensembl:ENSP00000307128;ensembl:ENSP00000354958;ensembl:ENSP00000357352;ensembl:ENSP00000458501;ensembl:ENSP00000460960;ensembl:ENSP00000461152;ensembl:ENST00000350210;ensembl:ENST00000361361;ensembl:ENST00000368368;ensembl:ENST00000572488;ensembl:ENST00000574749;ensembl:ENST00000575430;entrez-gene:10712;hgnc-id:1233;hgnc-symbol:FAM189B;hprd:08511;i…	physical interactor	162821	protein interaction	IntAct	24550280
203106	CDKN3	protein	dip:DIP-24231N;dip:DIP-245N;ensembl:ENSG00000100526;ensembl:ENSP00000335357;ensembl:ENSP00000415333;ensembl:ENSP00000445572;ensembl:ENST00000335183;ensembl:ENST00000442975;entrez-gene:1033;hgnc-id:1791;hgnc-symbol:CDKN3;hprd:00450;humancyc:HS02104-MONOMER;intact:EBI-1031527;intact:EBI-14016844;pdb:1FPZ;pdb:1FQ1;refseq:NM_001130851;refseq:NM_001330173;refseq:NM_005192;refseq:NP_001124323;refseq:NP…	enzyme	45806	PPP1CC	protein	dip:DIP-749N;ensembl:ENSG00000186298;ensembl:ENSP00000335084;ensembl:ENSP00000341779;ensembl:ENST00000335007;ensembl:ENST00000340766;entrez-gene:5501;hgnc-id:9283;hgnc-symbol:PPP1CC;hprd:08911;humancyc:HS07713-MONOMER;intact:EBI-356283;pdb:1IT6;pdb:1JK7;pdb:1U32;pdb:2BCD;pdb:2BDX;pdb:4UT2;pdb:4UT3;pdb:5INB;pdb:5J28;reactome:R-HSA-141444;reactome:R-HSA-163443;reactome:R-HSA-163560;reactome:R-HSA-2…	enzyme	26564	biochemical reaction	HumanCyc	9256433
86445	MRPS23	protein	ensembl:ENSG00000181610;ensembl:ENSP00000320184;ensembl:ENST00000313608;entrez-gene:51649;hgnc-id:14509;hprd:17592;intact:EBI-1054270;pdb:3J9M;reactome:R-HSA-5368249;reactome:R-HSA-5368286;reactome:R-HSA-5389840;reactome:R-HSA-5419276;refseq:NC_000017;refseq:NM_016070;refseq:NP_057154;uniprot:B2R6V3;uniprot:Q96Q24;uniprot:Q9BWH8;uniprot:Q9P053;uniprot:Q9Y3D9;uniprot:RT23_HUMAN	physical interactor	114837	ARMC8	protein	ensembl:ENSG00000114098;ensembl:ENSP00000351221;ensembl:ENSP00000417304;ensembl:ENSP00000419413;ensembl:ENSP00000420333;ensembl:ENSP00000420440;ensembl:ENSP00000420706;ensembl:ENSP00000441592;ensembl:ENST00000358441;ensembl:ENST00000461822;ensembl:ENST00000469044;ensembl:ENST00000471453;ensembl:ENST00000481646;ensembl:ENST00000491704;ensembl:ENST00000538260;entrez-gene:25852;hgnc-id:24999;hprd:09…	physical interactor	440615	protein interaction	Biogrid	29911972
6893	HERC2	protein	dip:DIP-37632N;ensembl:ENSG00000128731;ensembl:ENSP00000261609;ensembl:ENST00000261609;entrez-gene:8924;hgnc-id:4868;hprd:06905;intact:EBI-1058922;intact:EBI-1104961;pdb:2KEO;pdb:3KCI;pdb:4L1M;reactome:R-HSA-3108214;reactome:R-HSA-4551680;reactome:R-HSA-4551758;reactome:R-HSA-5682601;reactome:R-HSA-5682615;reactome:R-HSA-5693565;reactome:R-HSA-5693571;reactome:R-HSA-5693607;reactome:R-HSA-69473;r…	physical interactor	7135	BARD1	protein	dip:DIP-5972N;ensembl:ENSG00000138376;ensembl:ENSP00000260947;ensembl:ENSP00000480470;ensembl:ENSP00000481988;ensembl:ENSP00000482293;ensembl:ENSP00000484464;ensembl:ENSP00000484976;ensembl:ENST00000260947;ensembl:ENST00000617164;ensembl:ENST00000620057;entrez-gene:580;hgnc-id:952;hgnc-symbol:BARD1;hprd:03354;intact:EBI-473181;pdb:1JM7;pdb:2NTE;pdb:2R1Z;pdb:3C5R;pdb:3FA2;reactome:R-HSA-5659775;re…	physical interactor	457097	protein interaction	Biogrid	30279242
18736	CANX	protein	dip:DIP-457N;ensembl:ENSG00000127022;ensembl:ENSG00000283777;ensembl:ENSP00000247461;ensembl:ENSP00000391646;ensembl:ENSP00000424063;ensembl:ENSP00000491760;ensembl:ENSP00000492372;ensembl:ENSP00000492868;ensembl:ENST00000247461;ensembl:ENST00000452673;ensembl:ENST00000504734;ensembl:ENST00000638425;ensembl:ENST00000638706;ensembl:ENST00000639938;entrez-gene:821;hgnc-id:1473;hgnc-symbol:CANX;hprd…	physical interactor	114837	ARMC8	protein	ensembl:ENSG00000114098;ensembl:ENSP00000351221;ensembl:ENSP00000417304;ensembl:ENSP00000419413;ensembl:ENSP00000420333;ensembl:ENSP00000420440;ensembl:ENSP00000420706;ensembl:ENSP00000441592;ensembl:ENST00000358441;ensembl:ENST00000461822;ensembl:ENST00000469044;ensembl:ENST00000471453;ensembl:ENST00000481646;ensembl:ENST00000491704;ensembl:ENST00000538260;entrez-gene:25852;hgnc-id:24999;hprd:09…	physical interactor	440573	protein interaction	Biogrid	29911972
10241	CDK1	protein	chembl:308;dip:DIP-35N;ensembl:ENSG00000170312;ensembl:ENSP00000325970;ensembl:ENSP00000362915;ensembl:ENSP00000378699;ensembl:ENSP00000397973;ensembl:ENST00000316629;ensembl:ENST00000373809;ensembl:ENST00000395284;entrez-gene:983;hgnc-id:1722;hgnc-symbol:CDC2;hgnc-symbol:CDK1;hprd:00302;humancyc:HS10099-MONOMER;intact:EBI-444308;pdb:1LC9;pdb:4Y72;pdb:4YC3;pdb:4YC6;pdb:5HQ0;pdb:5LQF;reactome:R-HS…	enzyme	7135	BARD1	protein	dip:DIP-5972N;ensembl:ENSG00000138376;ensembl:ENSP00000260947;ensembl:ENSP00000480470;ensembl:ENSP00000481988;ensembl:ENSP00000482293;ensembl:ENSP00000484464;ensembl:ENSP00000484976;ensembl:ENST00000260947;ensembl:ENST00000617164;ensembl:ENST00000620057;entrez-gene:580;hgnc-id:952;hgnc-symbol:BARD1;hprd:03354;intact:EBI-473181;pdb:1JM7;pdb:2NTE;pdb:2R1Z;pdb:3C5R;pdb:3FA2;reactome:R-HSA-5659775;re…	activator	35351	biochemical reaction	BioCarta;PhosphoPOINT;PhosphoSitePlus;Spike	10373534;10403822;10542266;10550055;10608806;10724175;10866324;11114888;11278964;11313470;12111733;12183412;12427729;14701743;14990569;15096610;15159397;17015476;17334399;17428466;17525332;17531442;18220336;18452278;18987440;19268590;19574224;19622773;19651622;19683496;20068231;20085797;20363803;20736484;21406692;21706030;21712546;21983960;22115753;22424773;22496350;22617229;23186163;23312004;237…
102590	PSMC6	protein	dip:DIP-38150N;ensembl:ENSG00000100519;ensembl:ENSP00000475721;ensembl:ENSP00000484998;ensembl:ENST00000606149;entrez-gene:5706;hgnc-id:9553;hgnc-symbol:PSMC6;hprd:04086;humancyc:HS02101-MONOMER;intact:EBI-357669;pdb:5GJQ;pdb:5GJR;pdb:5L4G;pdb:5LN3;pdb:5M32;pdb:5T0C;pdb:5T0G;pdb:5T0H;pdb:5T0I;pdb:5T0J;pdb:5VFP;pdb:5VFQ;pdb:5VFR;pdb:5VFS;pdb:5VFT;pdb:5VFU;pdb:5VGZ;pdb:5VHF;pdb:5VHH;pdb:5VHI;pdb:5V…	physical interactor	102612	PSMA2	protein	dip:DIP-29364N;ensembl:ENSG00000106588;ensembl:ENSP00000223321;ensembl:ENST00000223321;entrez-gene:5683;hgnc-id:9531;hprd:08907;humancyc:HS02926-MONOMER;intact:EBI-1237095;intact:EBI-603262;pdb:4R3O;pdb:4R67;pdb:5A0Q;pdb:5GJQ;pdb:5GJR;pdb:5L4G;pdb:5LE5;pdb:5LEX;pdb:5LEY;pdb:5LEZ;pdb:5LF0;pdb:5LF1;pdb:5LF3;pdb:5LF4;pdb:5LF6;pdb:5LF7;pdb:5LN3;pdb:5M32;pdb:5T0C;pdb:5T0G;pdb:5T0H;pdb:5T0I;pdb:5T0J;pd…	physical interactor	239772	protein interaction	Biogrid	19193609;26344197
436975	FAM189B	protein	ensembl:ENSG00000160767;ensembl:ENSG00000262666;ensembl:ENSP00000307128;ensembl:ENSP00000354958;ensembl:ENSP00000357352;ensembl:ENSP00000458501;ensembl:ENSP00000460960;ensembl:ENSP00000461152;ensembl:ENST00000350210;ensembl:ENST00000361361;ensembl:ENST00000368368;ensembl:ENST00000572488;ensembl:ENST00000574749;ensembl:ENST00000575430;entrez-gene:10712;hgnc-id:1233;hgnc-symbol:FAM189B;hprd:08511;i…	physical interactor	267002	UTRN	protein	dip:DIP-711N;ensembl:ENSG00000152818;ensembl:ENSP00000356515;ensembl:ENST00000367545;entrez-gene:7402;hgnc-id:12635;hprd:00547;intact:EBI-295856;intact:EBI-784141;pdb:1BHD;pdb:1QAG;refseq:NM_007124;refseq:NP_009055;refseq:XM_005267127;refseq:XM_005267128;refseq:XM_005267130;refseq:XM_005267132;refseq:XM_005267133;refseq:XM_006715559;refseq:XM_006715560;refseq:XM_011536101;refseq:XM_011536102;refs…	physical interactor	406813	protein interaction	Biogrid	28514442
115050	PPIB	protein	chembl:2075;ensembl:ENSG00000166794;ensembl:ENSP00000300026;ensembl:ENST00000300026;entrez-gene:5479;hgnc-id:9255;hgnc-symbol:PPIB;hprd:00458;humancyc:HS09452-MONOMER;intact:EBI-359252;intact:EBI-8771982;pdb:1CYN;pdb:3ICH;pdb:3ICI;reactome:R-HSA-1650814;reactome:R-HSA-1980262;refseq:NM_000942;refseq:NP_000933;unigene:394389;uniprot:A8K534;uniprot:P23284;uniprot:PPIB_HUMAN;uniprot:Q6IBH5;uniprot:Q…	physical interactor	7378	CDK2	protein	chembl:301;dip:DIP-161N;ensembl:ENSG00000123374;ensembl:ENSP00000243067;ensembl:ENSP00000266970;ensembl:ENST00000266970;ensembl:ENST00000354056;entrez-gene:1017;hgnc-id:1171;hgnc-id:1771;hgnc-symbol:CDK2;hprd:00310;hprd:310;humancyc:HS04653-MONOMER;intact:EBI-375096;pdb:1AQ1;pdb:1B38;pdb:1B39;pdb:1BUH;pdb:1CKP;pdb:1DI8;pdb:1DM2;pdb:1E1V;pdb:1E1X;pdb:1E9H;pdb:1F5Q;pdb:1FIN;pdb:1FQ1;pdb:1FVT;pdb:1F…	physical interactor	242387	protein interaction	Biogrid	21319273
10241	CDK1	protein	chembl:308;dip:DIP-35N;ensembl:ENSG00000170312;ensembl:ENSP00000325970;ensembl:ENSP00000362915;ensembl:ENSP00000378699;ensembl:ENSP00000397973;ensembl:ENST00000316629;ensembl:ENST00000373809;ensembl:ENST00000395284;entrez-gene:983;hgnc-id:1722;hgnc-symbol:CDC2;hgnc-symbol:CDK1;hprd:00302;humancyc:HS10099-MONOMER;intact:EBI-444308;pdb:1LC9;pdb:4Y72;pdb:4YC3;pdb:4YC6;pdb:5HQ0;pdb:5LQF;reactome:R-HS…	enzyme	18736	CANX	protein	dip:DIP-457N;ensembl:ENSG00000127022;ensembl:ENSG00000283777;ensembl:ENSP00000247461;ensembl:ENSP00000391646;ensembl:ENSP00000424063;ensembl:ENSP00000491760;ensembl:ENSP00000492372;ensembl:ENSP00000492868;ensembl:ENST00000247461;ensembl:ENST00000452673;ensembl:ENST00000504734;ensembl:ENST00000638425;ensembl:ENST00000638706;ensembl:ENST00000639938;entrez-gene:821;hgnc-id:1473;hgnc-symbol:CANX;hprd…	product	43449	biochemical reaction	PhosphoPOINT;PhosphoSitePlus	12687620;16083285;16565220;16674116;17081983;17137347;17924679;18088087;18212344;18234856;18452278;18510355;18578522;18669648;18691976;18707149;19367720;19369195;19413330;19415658;19651622;19664995;19691289;19764811;19815548;20044836;20058876;20068231;20071362;20097925;20164059;20166139;20363803;20686112;20815410;20860994;20886841;21406692;21413766;21659604;21712546;21722762;21857030;22115753;224…
10241	CDK1	protein	chembl:308;dip:DIP-35N;ensembl:ENSG00000170312;ensembl:ENSP00000325970;ensembl:ENSP00000362915;ensembl:ENSP00000378699;ensembl:ENSP00000397973;ensembl:ENST00000316629;ensembl:ENST00000373809;ensembl:ENST00000395284;entrez-gene:983;hgnc-id:1722;hgnc-symbol:CDC2;hgnc-symbol:CDK1;hprd:00302;humancyc:HS10099-MONOMER;intact:EBI-444308;pdb:1LC9;pdb:4Y72;pdb:4YC3;pdb:4YC6;pdb:5HQ0;pdb:5LQF;reactome:R-HS…	enzyme	66510	CDKN2C	protein	ensembl:ENSG00000123080;ensembl:ENSP00000262662;ensembl:ENSP00000360826;ensembl:ENSP00000379452;ensembl:ENST00000262662;ensembl:ENST00000371761;ensembl:ENST00000396148;entrez-gene:1031;hgnc-id:1789;hgnc-symbol:CDKN2C;hprd:04534;humancyc:HS04623-MONOMER;intact:EBI-711290;pdb:1BU9;pdb:1G3N;pdb:1IHB;pdb:1MX2;pdb:1MX4;pdb:1MX6;reactome:R-HSA-182572;reactome:R-HSA-2559580;reactome:R-HSA-2559582;reacto…	enzyme	26183	biochemical reaction	HumanCyc	12234184
108586	SETD7	protein	chembl:5523;dip:DIP-29045N;ensembl:ENSG00000145391;ensembl:ENSP00000274031;ensembl:ENST00000274031;entrez-gene:80854;hgnc-id:30412;hgnc-symbol:SETD7;hprd:16226;humancyc:HS07252-MONOMER;intact:EBI-1268586;kegg:hsa:80854;pdb:1H3I;pdb:1MT6;pdb:1MUF;pdb:1N6A;pdb:1N6C;pdb:1O9S;pdb:1XQH;pdb:2F69;pdb:3CBM;pdb:3CBO;pdb:3CBP;pdb:3M53;pdb:3M54;pdb:3M55;pdb:3M56;pdb:3M57;pdb:3M58;pdb:3M59;pdb:3M5A;pdb:3OS5;…	activator	54334	SMG1	protein	ensembl:ENSG00000157106;ensembl:ENSP00000402515;ensembl:ENST00000446231;entrez-gene:23049;hgnc-id:30045;hgnc-symbol:SMG1;hprd:06123;intact:EBI-1049832;reactome:R-HSA-927760;reactome:R-HSA-975957;refseq:NC_000016;refseq:NM_015092;refseq:NP_054725;refseq:NP_055907;refseq:XM_005255182;refseq:XM_005255183;refseq:XM_005255184;refseq:XM_005255185;refseq:XM_011545769;refseq:XM_011545770;refseq:XM_017023…	activator	30166	biochemical reaction	BioCarta;InnateDB;NetPath;PID;PhosphoPOINT;PhosphoSitePlus;Spike	10202145;10212189;10348343;10446957;10570149;10581258;10606744;10608806;10611322;10644693;10656682;10656795;10673500;10673501;10706102;10710310;10713094;10723129;10733583;10734067;10744722;10747897;10801407;10821866;1088347;10884347;10930428;10933801;10951572;10958792;11007451;11030628;11042698;11078726;11096068;11101524;11121242;11127820;11175334;11239457;11244509;11258706;11283254;11285227;1130…
10241	CDK1	protein	chembl:308;dip:DIP-35N;ensembl:ENSG00000170312;ensembl:ENSP00000325970;ensembl:ENSP00000362915;ensembl:ENSP00000378699;ensembl:ENSP00000397973;ensembl:ENST00000316629;ensembl:ENST00000373809;ensembl:ENST00000395284;entrez-gene:983;hgnc-id:1722;hgnc-symbol:CDC2;hgnc-symbol:CDK1;hprd:00302;humancyc:HS10099-MONOMER;intact:EBI-444308;pdb:1LC9;pdb:4Y72;pdb:4YC3;pdb:4YC6;pdb:5HQ0;pdb:5LQF;reactome:R-HS…	physical interactor	409402	CCDC102B	protein	ensembl:ENSG00000150636;ensembl:ENSP00000316237;ensembl:ENSP00000353377;ensembl:ENSP00000463111;ensembl:ENST00000360242;ensembl:ENST00000584156;entrez-gene:79839;hgnc-id:26295;hgnc-symbol:CCDC102B;hprd:08038;intact:EBI-10171570;intact:EBI-11142258;refseq:NM_001093729;refseq:NM_024781;refseq:NP_001087198;refseq:NP_079057;refseq:XM_005266764;refseq:XM_005266765;refseq:XM_005266768;refseq:XM_0067225…	physical interactor	396733	protein interaction	Biogrid	28514442
39571	BCR	protein	chembl:5146;ensembl:ENSG00000186716;ensembl:ENSP00000303507;ensembl:ENSP00000352535;ensembl:ENST00000305877;ensembl:ENST00000359540;entrez-gene:613;hgnc-id:1014;hgnc-symbol:BCR;hprd:01044;humancyc:HS09933-MONOMER;intact:EBI-712838;intact:EBI-8658094;intact:MINT-1207264;intact:MINT-5222317;pdb:1K1F;pdb:2AIN;pdb:5N6R;pdb:5N7E;pdb:5OC7;reactome:R-HSA-1604524;reactome:R-HSA-1838979;reactome:R-HSA-183…	enzyme	201715	TLK2	protein	chembl:5404;ensembl:ENSG00000146872;ensembl:ENSP00000275780;ensembl:ENSP00000316512;ensembl:ENSP00000340800;ensembl:ENSP00000442311;ensembl:ENSP00000482427;ensembl:ENST00000326270;ensembl:ENST00000343388;ensembl:ENST00000346027;entrez-gene:11011;hgnc-id:11842;hgnc-symbol:TLK2;hprd:10527;humancyc:HS07378-MONOMER;intact:EBI-1047967;intact:EBI-11051721;pdb:5O0Y;refseq:NC_000017;refseq:NM_001284333;r…	enzyme	26450	biochemical reaction	HumanCyc	10662544;8774846
102600	PSMD6	protein	dip:DIP-27590N;ensembl:ENSG00000163636;ensembl:ENSP00000295901;ensembl:ENSP00000377952;ensembl:ENSP00000418695;ensembl:ENSP00000419227;ensembl:ENST00000295901;ensembl:ENST00000394431;ensembl:ENST00000482510;ensembl:ENST00000492933;entrez-gene:9861;hgnc-id:9564;hprd:18370;intact:EBI-359701;pdb:5GJQ;pdb:5GJR;pdb:5L4K;pdb:5LN3;pdb:5M32;pdb:5T0C;pdb:5T0G;pdb:5T0H;pdb:5T0I;pdb:5T0J;pdb:5VFP;pdb:5VFQ;p…	physical interactor	102612	PSMA2	protein	dip:DIP-29364N;ensembl:ENSG00000106588;ensembl:ENSP00000223321;ensembl:ENST00000223321;entrez-gene:5683;hgnc-id:9531;hprd:08907;humancyc:HS02926-MONOMER;intact:EBI-1237095;intact:EBI-603262;pdb:4R3O;pdb:4R67;pdb:5A0Q;pdb:5GJQ;pdb:5GJR;pdb:5L4G;pdb:5LE5;pdb:5LEX;pdb:5LEY;pdb:5LEZ;pdb:5LF0;pdb:5LF1;pdb:5LF3;pdb:5LF4;pdb:5LF6;pdb:5LF7;pdb:5LN3;pdb:5M32;pdb:5T0C;pdb:5T0G;pdb:5T0H;pdb:5T0I;pdb:5T0J;pd…	physical interactor	183341	protein interaction	Biogrid;IntAct;Spike	17145710;17353931;19193609;22939629;26344197
54334	SMG1	protein	ensembl:ENSG00000157106;ensembl:ENSP00000402515;ensembl:ENST00000446231;entrez-gene:23049;hgnc-id:30045;hgnc-symbol:SMG1;hprd:06123;intact:EBI-1049832;reactome:R-HSA-927760;reactome:R-HSA-975957;refseq:NC_000016;refseq:NM_015092;refseq:NP_054725;refseq:NP_055907;refseq:XM_005255182;refseq:XM_005255183;refseq:XM_005255184;refseq:XM_005255185;refseq:XM_011545769;refseq:XM_011545770;refseq:XM_017023…	physical interactor	54229	UPF2	protein	dip:DIP-31148N;ensembl:ENSG00000151461;ensembl:ENSP00000348708;ensembl:ENSP00000350221;ensembl:ENSP00000380244;ensembl:ENST00000356352;ensembl:ENST00000357604;ensembl:ENST00000397053;entrez-gene:26019;hgnc-id:17854;hgnc-symbol:UPF2;hprd:10405;intact:EBI-372073;pdb:1UW4;pdb:2WJV;pdb:4CEK;pdb:4CEM;reactome:R-HSA-9010553;reactome:R-HSA-927799;reactome:R-HSA-975957;refseq:NC_000010;refseq:NM_015542;r…	physical interactor	185155	protein interaction	Biogrid;HPRD;IntAct;PhosphoPOINT	11544179;16452507;18256688;20371770
102590	PSMC6	protein	dip:DIP-38150N;ensembl:ENSG00000100519;ensembl:ENSP00000475721;ensembl:ENSP00000484998;ensembl:ENST00000606149;entrez-gene:5706;hgnc-id:9553;hgnc-symbol:PSMC6;hprd:04086;humancyc:HS02101-MONOMER;intact:EBI-357669;pdb:5GJQ;pdb:5GJR;pdb:5L4G;pdb:5LN3;pdb:5M32;pdb:5T0C;pdb:5T0G;pdb:5T0H;pdb:5T0I;pdb:5T0J;pdb:5VFP;pdb:5VFQ;pdb:5VFR;pdb:5VFS;pdb:5VFT;pdb:5VFU;pdb:5VGZ;pdb:5VHF;pdb:5VHH;pdb:5VHI;pdb:5V…	physical interactor	102610	PSMD14	protein	ensembl:ENSG00000115233;ensembl:ENSP00000386541;ensembl:ENST00000409682;entrez-gene:10213;hgnc-id:16889;hgnc-symbol:PSMD14;hprd:06208;humancyc:HS03852-MONOMER;intact:EBI-722193;pdb:5GJQ;pdb:5GJR;pdb:5L4K;pdb:5LN3;pdb:5M32;pdb:5T0C;pdb:5T0G;pdb:5T0H;pdb:5T0I;pdb:5T0J;pdb:5VFP;pdb:5VFQ;pdb:5VFR;pdb:5VFS;pdb:5VFT;pdb:5VFU;pdb:5VGZ;pdb:5VHF;pdb:5VHH;pdb:5VHI;pdb:5VHS;reactome:R-HSA-1169091;reactome:R…	physical interactor	217930	protein interaction	Biogrid	17323924;19412159;22863883;22939629;26344197;26496610;27428775;28821611
445111	HOXB5	protein	ensembl:ENSG00000120075;ensembl:ENSP00000239151;ensembl:ENST00000239151;entrez-gene:3215;hgnc-id:5116;hgnc-symbol:HOXB5;hprd:00848;intact:EBI-3893317;refseq:NM_002147;refseq:NP_002138;uniprot:B2RC69;uniprot:HXB5_HUMAN;uniprot:P09067;uniprot:P09069;uniprot:Q17RP4	physical interactor	449238	GOLGA6L9	protein	ensembl:ENSG00000197978;ensembl:ENSG00000274320;ensembl:ENSP00000479589;ensembl:ENSP00000481078;ensembl:ENST00000618348;ensembl:ENST00000620574;intact:EBI-5916454;refseq:NP_001278349;refseq:NP_937824;uniprot:A0A087WXJ1;uniprot:A6NEM1;uniprot:A6NFL8;uniprot:GG6L9_HUMAN;uniprot:H0YK89;uniprot:Q8IVV3	physical interactor	182449	protein interaction	IntAct	unassigned1304
7730	PCNA	protein	dip:DIP-1098N;ensembl:ENSG00000132646;ensembl:ENSP00000368438;ensembl:ENSP00000368458;ensembl:ENST00000379143;ensembl:ENST00000379160;entrez-gene:5111;hgnc-id:8729;hgnc-symbol:PCNA;hprd:01456;intact:EBI-358311;pdb:1AXC;pdb:1U76;pdb:1U7B;pdb:1UL1;pdb:1VYJ;pdb:1VYM;pdb:1W60;pdb:2ZVK;pdb:2ZVL;pdb:2ZVM;pdb:3JA9;pdb:3P87;pdb:3TBL;pdb:3VKX;pdb:3WGW;pdb:4D2G;pdb:4RJF;pdb:4ZTD;pdb:5E0T;pdb:5E0U;pdb:5E0V;…	physical interactor	118995	GAPDH	protein	chembl:2284;dip:DIP-32521N;ensembl:ENSG00000111640;ensembl:ENSP00000229239;ensembl:ENSP00000380067;ensembl:ENSP00000380068;ensembl:ENSP00000380070;ensembl:ENSP00000478864;ensembl:ENST00000229239;ensembl:ENST00000229239.9;ensembl:ENST00000396858;ensembl:ENST00000396859;ensembl:ENST00000396861;ensembl:ENST00000619601;entrez-gene:2597;hgnc-id:4141;hgnc-symbol:GAPDH;hprd:00713;humancyc:HS03433-MONOME…	physical interactor	116103	protein interaction	Biogrid;IntAct;MINT	20849852
10241	CDK1	protein	chembl:308;dip:DIP-35N;ensembl:ENSG00000170312;ensembl:ENSP00000325970;ensembl:ENSP00000362915;ensembl:ENSP00000378699;ensembl:ENSP00000397973;ensembl:ENST00000316629;ensembl:ENST00000373809;ensembl:ENST00000395284;entrez-gene:983;hgnc-id:1722;hgnc-symbol:CDC2;hgnc-symbol:CDK1;hprd:00302;humancyc:HS10099-MONOMER;intact:EBI-444308;pdb:1LC9;pdb:4Y72;pdb:4YC3;pdb:4YC6;pdb:5HQ0;pdb:5LQF;reactome:R-HS…	enzyme	45806	PPP1CC	protein	dip:DIP-749N;ensembl:ENSG00000186298;ensembl:ENSP00000335084;ensembl:ENSP00000341779;ensembl:ENST00000335007;ensembl:ENST00000340766;entrez-gene:5501;hgnc-id:9283;hgnc-symbol:PPP1CC;hprd:08911;humancyc:HS07713-MONOMER;intact:EBI-356283;pdb:1IT6;pdb:1JK7;pdb:1U32;pdb:2BCD;pdb:2BDX;pdb:4UT2;pdb:4UT3;pdb:5INB;pdb:5J28;reactome:R-HSA-141444;reactome:R-HSA-163443;reactome:R-HSA-163560;reactome:R-HSA-2…	enzyme	29970;29974	biochemical reaction	BioCarta;INOH;InnateDB;Manual upload;NetPath;PID;PhosphoPOINT;PhosphoSitePlus;Spike	10400650;10558990;10567572;10575022;10650954;10660591;10669763;10679065;10751432;10766756;10856237;10915780;11002419;11006268;11018520;11077443;11085926;11123304;11158204;11160957;11175347;11335727;11459816;11495898;11532940;11544482;11553668;11579131;11591753;11698596;11752053;11880483;11909979;11956329;11969286;11988841;12039695;12039864;12051739;12091467;12101183;12134064;12162494;12196545;122…
7730	PCNA	protein	dip:DIP-1098N;ensembl:ENSG00000132646;ensembl:ENSP00000368438;ensembl:ENSP00000368458;ensembl:ENST00000379143;ensembl:ENST00000379160;entrez-gene:5111;hgnc-id:8729;hgnc-symbol:PCNA;hprd:01456;intact:EBI-358311;pdb:1AXC;pdb:1U76;pdb:1U7B;pdb:1UL1;pdb:1VYJ;pdb:1VYM;pdb:1W60;pdb:2ZVK;pdb:2ZVL;pdb:2ZVM;pdb:3JA9;pdb:3P87;pdb:3TBL;pdb:3VKX;pdb:3WGW;pdb:4D2G;pdb:4RJF;pdb:4ZTD;pdb:5E0T;pdb:5E0U;pdb:5E0V;…	physical interactor	65859	PRDX3	protein	dip:DIP-33600N;ensembl:ENSG00000165672;ensembl:ENSP00000298510;ensembl:ENST00000298510;entrez-gene:10935;hgnc-id:9354;hgnc-symbol:PRDX3;hprd:05305;humancyc:HS09265-MONOMER;intact:EBI-10975142;intact:EBI-748336;pdb:5JCG;pdb:5UCX;reactome:R-HSA-3299685;reactome:R-HSA-3323081;refseq:NC_000010;refseq:NM_001302272;refseq:NM_006793;refseq:NP_001289201;refseq:NP_006784;refseq:NP_054817;unigene:75454;uni…	physical interactor	357942	protein interaction	Biogrid	26496610
86606	MRPL39	protein	ensembl:ENSG00000154719;ensembl:ENSP00000284967;ensembl:ENSP00000305682;ensembl:ENST00000307301;ensembl:ENST00000352957;entrez-gene:54148;hgnc-id:14027;hprd:11371;intact:EBI-2513042;intact:MINT-3076821;pdb:3J7Y;pdb:3J9M;pdb:5OOL;pdb:5OOM;reactome:R-HSA-5368227;reactome:R-HSA-5368286;reactome:R-HSA-5389840;reactome:R-HSA-5419276;refseq:NM_017446;refseq:NM_080794;refseq:NP_059142;refseq:NP_542984;r…	physical interactor	86612	MRPL37	protein	dip:DIP-59718N;ensembl:ENSG00000116221;ensembl:ENSP00000354086;ensembl:ENST00000360840;entrez-gene:51253;hgnc-id:14034;hprd:14757;intact:EBI-5325218;pdb:3J7Y;pdb:3J9M;pdb:5OOL;pdb:5OOM;reactome:R-HSA-5368240;reactome:R-HSA-5368286;reactome:R-HSA-5389840;reactome:R-HSA-5419276;refseq:NC_000001;refseq:NM_001330602;refseq:NM_016491;refseq:NP_057575;refseq:XM_005270920;refseq:XP_005270977;uniprot:Q96…	physical interactor	253525	protein interaction	Biogrid	22939629;26186194;26344197
102610	PSMD14	protein	ensembl:ENSG00000115233;ensembl:ENSP00000386541;ensembl:ENST00000409682;entrez-gene:10213;hgnc-id:16889;hgnc-symbol:PSMD14;hprd:06208;humancyc:HS03852-MONOMER;intact:EBI-722193;pdb:5GJQ;pdb:5GJR;pdb:5L4K;pdb:5LN3;pdb:5M32;pdb:5T0C;pdb:5T0G;pdb:5T0H;pdb:5T0I;pdb:5T0J;pdb:5VFP;pdb:5VFQ;pdb:5VFR;pdb:5VFS;pdb:5VFT;pdb:5VFU;pdb:5VGZ;pdb:5VHF;pdb:5VHH;pdb:5VHI;pdb:5VHS;reactome:R-HSA-1169091;reactome:R…	physical interactor	102612	PSMA2	protein	dip:DIP-29364N;ensembl:ENSG00000106588;ensembl:ENSP00000223321;ensembl:ENST00000223321;entrez-gene:5683;hgnc-id:9531;hprd:08907;humancyc:HS02926-MONOMER;intact:EBI-1237095;intact:EBI-603262;pdb:4R3O;pdb:4R67;pdb:5A0Q;pdb:5GJQ;pdb:5GJR;pdb:5L4G;pdb:5LE5;pdb:5LEX;pdb:5LEY;pdb:5LEZ;pdb:5LF0;pdb:5LF1;pdb:5LF3;pdb:5LF4;pdb:5LF6;pdb:5LF7;pdb:5LN3;pdb:5M32;pdb:5T0C;pdb:5T0G;pdb:5T0H;pdb:5T0I;pdb:5T0J;pd…	physical interactor	239782	protein interaction	Biogrid	17323924;19193609;24121268;26344197;27428775;28821611
2190	H2AFZ	protein	dip:DIP-38593N;ensembl:ENSG00000164032;ensembl:ENSMUSG00000037894;ensembl:ENSMUSP00000036907;ensembl:ENSMUST00000041045;ensembl:ENSP00000296417;ensembl:ENST00000296417;entrez-gene:3015;entrez-gene:51788;hgnc-id:4741;hprd:00823;intact:EBI-1199859;pdb:1F66;pdb:3WA9;pdb:4CAY;pdb:4NFT;pdb:5B31;pdb:5B32;pdb:5B33;pdb:5CHL;pdb:5FUG;pdb:5Z30;reactome:R-HSA-1221632;reactome:R-HSA-171306;reactome:R-HSA-181…	physical interactor	17110	EPC1	protein	ensembl:ENSG00000120616;ensembl:ENSP00000263062;ensembl:ENSP00000318559;ensembl:ENSP00000364251;ensembl:ENST00000263062;ensembl:ENST00000319778;ensembl:ENST00000375110;entrez-gene:80314;hgnc-id:19876;hgnc-symbol:EPC1;hprd:09941;intact:EBI-769270;reactome:R-HSA-3214847;reactome:R-HSA-3321978;reactome:R-HSA-8953750;refseq:NC_000010;refseq:NM_001272004;refseq:NM_001272019;refseq:NM_001282391;refseq:…	physical interactor	237340	protein interaction	Biogrid	22467210;27153538
99745	LDHB	protein	ensembl:ENSG00000111716;ensembl:ENSP00000229319;ensembl:ENSP00000379386;ensembl:ENST00000350669;ensembl:ENST00000396076;entrez-gene:3945;hgnc-id:6541;hgnc-symbol:LDHB;hprd:01026;humancyc:HS03452-MONOMER;intact:EBI-358748;kegg:hsa:3945;pdb:1I0Z;pdb:1T2F;reactome:R-HSA-70268;reactome:R-HSA-70503;reactome:REACT_1046;refseq:NM_001174097;refseq:NM_001315537;refseq:NM_002300;refseq:NP_001167568;refseq:…	physical interactor	114837	ARMC8	protein	ensembl:ENSG00000114098;ensembl:ENSP00000351221;ensembl:ENSP00000417304;ensembl:ENSP00000419413;ensembl:ENSP00000420333;ensembl:ENSP00000420440;ensembl:ENSP00000420706;ensembl:ENSP00000441592;ensembl:ENST00000358441;ensembl:ENST00000461822;ensembl:ENST00000469044;ensembl:ENST00000471453;ensembl:ENST00000481646;ensembl:ENST00000491704;ensembl:ENST00000538260;entrez-gene:25852;hgnc-id:24999;hprd:09…	physical interactor	440568	protein interaction	Biogrid	29911972
2162289	PAXBP1	rna	ensembl:ENSP00000290178;ensembl:ENSP00000328992;entrez-gene:94104;hgnc-id:13579;hprd:10761;refseq:NC_000021;refseq:NM_013329;refseq:NM_016631;refseq:XM_006724066;refseq:XM_006724067;refseq:XP_006724129;uniprot:Q9Y5B6	genetic interactor	2341858	METAP2	gene	ensembl:ENSP00000325312;entrez-gene:10988;hgnc-id:16672;hprd:03522;refseq:NC_000012;refseq:NM_001317182;refseq:NM_001317183;refseq:NM_001330246;refseq:NM_006838;refseq:XM_005268583;refseq:XP_005268640;uniprot:P50579	genetic interactor	436279	genetic interaction	Biogrid	30033366
45806	PPP1CC	protein	dip:DIP-749N;ensembl:ENSG00000186298;ensembl:ENSP00000335084;ensembl:ENSP00000341779;ensembl:ENST00000335007;ensembl:ENST00000340766;entrez-gene:5501;hgnc-id:9283;hgnc-symbol:PPP1CC;hprd:08911;humancyc:HS07713-MONOMER;intact:EBI-356283;pdb:1IT6;pdb:1JK7;pdb:1U32;pdb:2BCD;pdb:2BDX;pdb:4UT2;pdb:4UT3;pdb:5INB;pdb:5J28;reactome:R-HSA-141444;reactome:R-HSA-163443;reactome:R-HSA-163560;reactome:R-HSA-2…	physical interactor	201045	URI1	protein	ensembl:ENSG00000105176;ensembl:ENSP00000353817;ensembl:ENSP00000376097;ensembl:ENST00000360605;ensembl:ENST00000392271;entrez-gene:8725;hgnc-id:13236;hgnc-symbol:C19orf2;hprd:11943;humancyc:HS02685-MONOMER;intact:EBI-12590720;intact:EBI-2683009;intact:EBI-357067;refseq:NM_001252641;refseq:NM_003796;refseq:NM_134447;refseq:NP_001239570;refseq:NP_003787;refseq:NP_604431;refseq:XM_005259362;refseq:…	physical interactor	85071	protein interaction	Biogrid;IntAct	21397856;26186194;26496610;27505673;28330616;28514442;28561026
2197	H3F3A	protein	dip:DIP-40046N;ensembl:ENSG00000132475;ensembl:ENSG00000163041;ensembl:ENSMUSG00000016559;ensembl:ENSMUSG00000060743;ensembl:ENSMUSP00000016703;ensembl:ENSMUSP00000102062;ensembl:ENSMUSP00000124509;ensembl:ENSMUSP00000125104;ensembl:ENSMUST00000016703;ensembl:ENSMUST00000106454;ensembl:ENSMUST00000161308;ensembl:ENSMUST00000162814;ensembl:ENSP00000254810;ensembl:ENSP00000355778;ensembl:ENSP000003…	physical interactor	68413	TOP2A	protein	chembl:1806;dip:DIP-33887N;ensembl:ENSG00000131747;ensembl:ENSP00000411532;ensembl:ENST00000423485;entrez-gene:7153;hgnc-id:11989;hgnc-symbol:TOP2A;hprd:00536;humancyc:HS05560-MONOMER;intact:EBI-2556496;intact:EBI-5280480;intact:EBI-539628;pdb:1LWZ;pdb:1ZXM;pdb:1ZXN;pdb:4FM9;pdb:4R1F;pdb:5GWK;pdb:5NNE;reactome:R-HSA-1362276;reactome:R-HSA-1362277;reactome:R-HSA-4615885;reactome:R-HSA-4641298;reac…	physical interactor	226762	protein interaction	Biogrid	20504901
10241	CDK1	protein	chembl:308;dip:DIP-35N;ensembl:ENSG00000170312;ensembl:ENSP00000325970;ensembl:ENSP00000362915;ensembl:ENSP00000378699;ensembl:ENSP00000397973;ensembl:ENST00000316629;ensembl:ENST00000373809;ensembl:ENST00000395284;entrez-gene:983;hgnc-id:1722;hgnc-symbol:CDC2;hgnc-symbol:CDK1;hprd:00302;humancyc:HS10099-MONOMER;intact:EBI-444308;pdb:1LC9;pdb:4Y72;pdb:4YC3;pdb:4YC6;pdb:5HQ0;pdb:5LQF;reactome:R-HS…	enzyme	7530	RPA1	protein	dip:DIP-24189N;ensembl:ENSG00000132383;ensembl:ENSP00000254719;ensembl:ENST00000254719;entrez-gene:6117;hgnc-id:10289;hgnc-symbol:RPA1;hprd:01565;intact:EBI-621389;pdb:1EWI;pdb:1FGU;pdb:1JMC;pdb:1L1O;pdb:2B29;pdb:2B3G;pdb:4IJH;pdb:4IJL;pdb:4IPC;pdb:4IPD;pdb:4IPG;pdb:4IPH;pdb:4LUO;pdb:4LUV;pdb:4LUZ;pdb:4LW1;pdb:4LWC;pdb:4NB3;pdb:4O0A;pdb:4R4C;pdb:4R4I;pdb:4R4O;pdb:4R4Q;pdb:4R4T;pdb:5E7N;pdb:5EAY;p…	activator	43571	biochemical reaction	PhosphoPOINT;PhosphoSitePlus;Spike	12853968;18443037;20729856;21851590;22749529
10241	CDK1	protein	chembl:308;dip:DIP-35N;ensembl:ENSG00000170312;ensembl:ENSP00000325970;ensembl:ENSP00000362915;ensembl:ENSP00000378699;ensembl:ENSP00000397973;ensembl:ENST00000316629;ensembl:ENST00000373809;ensembl:ENST00000395284;entrez-gene:983;hgnc-id:1722;hgnc-symbol:CDC2;hgnc-symbol:CDK1;hprd:00302;humancyc:HS10099-MONOMER;intact:EBI-444308;pdb:1LC9;pdb:4Y72;pdb:4YC3;pdb:4YC6;pdb:5HQ0;pdb:5LQF;reactome:R-HS…	physical interactor	10588	SLBP	protein	dip:DIP-57045N;ensembl:ENSG00000163950;ensembl:ENSP00000406322;ensembl:ENSP00000417686;ensembl:ENST00000429429;ensembl:ENST00000489418;entrez-gene:7884;hgnc-id:10904;hprd:03884;intact:EBI-2696402;pdb:2KJM;pdb:4L8R;pdb:4QOZ;reactome:R-HSA-109688;reactome:R-HSA-141613;reactome:R-HSA-159230;reactome:R-HSA-64547;reactome:R-HSA-77588;refseq:NM_001306074;refseq:NM_001306075;refseq:NM_006527;refseq:NP_0…	physical interactor	376213	protein interaction	Biogrid	27773672
10241	CDK1	protein	chembl:308;dip:DIP-35N;ensembl:ENSG00000170312;ensembl:ENSP00000325970;ensembl:ENSP00000362915;ensembl:ENSP00000378699;ensembl:ENSP00000397973;ensembl:ENST00000316629;ensembl:ENST00000373809;ensembl:ENST00000395284;entrez-gene:983;hgnc-id:1722;hgnc-symbol:CDC2;hgnc-symbol:CDK1;hprd:00302;humancyc:HS10099-MONOMER;intact:EBI-444308;pdb:1LC9;pdb:4Y72;pdb:4YC3;pdb:4YC6;pdb:5HQ0;pdb:5LQF;reactome:R-HS…	physical interactor	7730	PCNA	protein	dip:DIP-1098N;ensembl:ENSG00000132646;ensembl:ENSP00000368438;ensembl:ENSP00000368458;ensembl:ENST00000379143;ensembl:ENST00000379160;entrez-gene:5111;hgnc-id:8729;hgnc-symbol:PCNA;hprd:01456;intact:EBI-358311;pdb:1AXC;pdb:1U76;pdb:1U7B;pdb:1UL1;pdb:1VYJ;pdb:1VYM;pdb:1W60;pdb:2ZVK;pdb:2ZVL;pdb:2ZVM;pdb:3JA9;pdb:3P87;pdb:3TBL;pdb:3VKX;pdb:3WGW;pdb:4D2G;pdb:4RJF;pdb:4ZTD;pdb:5E0T;pdb:5E0U;pdb:5E0V;…	physical interactor	207764	protein interaction	HPRD;PhosphoPOINT;Spike	16713569;7949095
108586	SETD7	protein	chembl:5523;dip:DIP-29045N;ensembl:ENSG00000145391;ensembl:ENSP00000274031;ensembl:ENST00000274031;entrez-gene:80854;hgnc-id:30412;hgnc-symbol:SETD7;hprd:16226;humancyc:HS07252-MONOMER;intact:EBI-1268586;kegg:hsa:80854;pdb:1H3I;pdb:1MT6;pdb:1MUF;pdb:1N6A;pdb:1N6C;pdb:1O9S;pdb:1XQH;pdb:2F69;pdb:3CBM;pdb:3CBO;pdb:3CBP;pdb:3M53;pdb:3M54;pdb:3M55;pdb:3M56;pdb:3M57;pdb:3M58;pdb:3M59;pdb:3M5A;pdb:3OS5;…	activator	7378	CDK2	protein	chembl:301;dip:DIP-161N;ensembl:ENSG00000123374;ensembl:ENSP00000243067;ensembl:ENSP00000266970;ensembl:ENST00000266970;ensembl:ENST00000354056;entrez-gene:1017;hgnc-id:1171;hgnc-id:1771;hgnc-symbol:CDK2;hprd:00310;hprd:310;humancyc:HS04653-MONOMER;intact:EBI-375096;pdb:1AQ1;pdb:1B38;pdb:1B39;pdb:1BUH;pdb:1CKP;pdb:1DI8;pdb:1DM2;pdb:1E1V;pdb:1E1X;pdb:1E9H;pdb:1F5Q;pdb:1FIN;pdb:1FQ1;pdb:1FVT;pdb:1F…	enzyme	30166	biochemical reaction	BioCarta;InnateDB;NetPath;PID;PhosphoPOINT;PhosphoSitePlus;Spike	10202145;10212189;10348343;10446957;10570149;10581258;10606744;10608806;10611322;10644693;10656682;10656795;10673500;10673501;10706102;10710310;10713094;10723129;10733583;10734067;10744722;10747897;10801407;10821866;1088347;10884347;10930428;10933801;10951572;10958792;11007451;11030628;11042698;11078726;11096068;11101524;11121242;11127820;11175334;11239457;11244509;11258706;11283254;11285227;1130…
10241	CDK1	protein	chembl:308;dip:DIP-35N;ensembl:ENSG00000170312;ensembl:ENSP00000325970;ensembl:ENSP00000362915;ensembl:ENSP00000378699;ensembl:ENSP00000397973;ensembl:ENST00000316629;ensembl:ENST00000373809;ensembl:ENST00000395284;entrez-gene:983;hgnc-id:1722;hgnc-symbol:CDC2;hgnc-symbol:CDK1;hprd:00302;humancyc:HS10099-MONOMER;intact:EBI-444308;pdb:1LC9;pdb:4Y72;pdb:4YC3;pdb:4YC6;pdb:5HQ0;pdb:5LQF;reactome:R-HS…	enzyme	7378	CDK2	protein	chembl:301;dip:DIP-161N;ensembl:ENSG00000123374;ensembl:ENSP00000243067;ensembl:ENSP00000266970;ensembl:ENST00000266970;ensembl:ENST00000354056;entrez-gene:1017;hgnc-id:1171;hgnc-id:1771;hgnc-symbol:CDK2;hprd:00310;hprd:310;humancyc:HS04653-MONOMER;intact:EBI-375096;pdb:1AQ1;pdb:1B38;pdb:1B39;pdb:1BUH;pdb:1CKP;pdb:1DI8;pdb:1DM2;pdb:1E1V;pdb:1E1X;pdb:1E9H;pdb:1F5Q;pdb:1FIN;pdb:1FQ1;pdb:1FVT;pdb:1F…	enzyme	2934;8117;8263;15249;26183;30149;30166;30334;30396;30488;31218;31740;31896;32473;32477;32674;32746;32756;32868;33150;33344;33578;35245;35351;35581;36030;36537;36894;37211;37262;37637;37781;40174;40437;42737;42738;42753;42754;42766;42815;42837;42847;42872;42897;42909;42930;42932;42983;43023;43054;43061;43064;43085;43146;43175;43185;43199;43216;43227;43273;43282;43444;43521;43585;43687;43693;43727;…	biochemical reaction	BioCarta;EHMN;HumanCyc;InnateDB;Manual upload;NetPath;PID;PhosphoPOINT;PhosphoSitePlus;Reactome;Spike	10037602;10069453;10097108;10102273;10202145;10207050;10212189;10329716;10348343;10358014;10358075;10358076;10373534;10391250;10391251;10403822;10435585;10446957;10514499;10523317;10537323;10542266;10550055;10557092;10570149;10581258;10606744;10608806;10611280;10611322;10644693;10654941;10656682;10656795;10673500;10673501;10681541;10706102;10710310;10712263;10713094;10723129;10724175;10733583;107…
10370	NUDT21	protein	dip:DIP-42502N;ensembl:ENSG00000167005;ensembl:ENSP00000300291;ensembl:ENST00000300291;entrez-gene:11051;hgnc-id:13870;hgnc-symbol:NUDT21;hprd:05400;intact:EBI-355720;pdb:2CL3;pdb:2J8Q;pdb:3BAP;pdb:3BHO;pdb:3MDG;pdb:3MDI;pdb:3N9U;pdb:3P5T;pdb:3P6Y;pdb:3Q2S;pdb:3Q2T;reactome:R-HSA-109688;reactome:R-HSA-72010;reactome:R-HSA-72163;reactome:R-HSA-72187;reactome:R-HSA-77595;reactome:REACT_1675;reactom…	physical interactor	10374	CLP1	protein	ensembl:ENSG00000172409;ensembl:ENSP00000304704;ensembl:ENSP00000434995;ensembl:ENSP00000436066;ensembl:ENST00000302731;ensembl:ENST00000525602;ensembl:ENST00000533682;entrez-gene:10978;hgnc-id:16999;hprd:16382;humancyc:HS10512-MONOMER;intact:EBI-2559831;reactome:R-HSA-109688;reactome:R-HSA-6784531;reactome:R-HSA-72017;reactome:R-HSA-72163;reactome:R-HSA-72187;reactome:R-HSA-77595;reactome:REACT_…	physical interactor	205816	protein interaction	Biogrid;HPRD	11060040
108586	SETD7	protein	chembl:5523;dip:DIP-29045N;ensembl:ENSG00000145391;ensembl:ENSP00000274031;ensembl:ENST00000274031;entrez-gene:80854;hgnc-id:30412;hgnc-symbol:SETD7;hprd:16226;humancyc:HS07252-MONOMER;intact:EBI-1268586;kegg:hsa:80854;pdb:1H3I;pdb:1MT6;pdb:1MUF;pdb:1N6A;pdb:1N6C;pdb:1O9S;pdb:1XQH;pdb:2F69;pdb:3CBM;pdb:3CBO;pdb:3CBP;pdb:3M53;pdb:3M54;pdb:3M55;pdb:3M56;pdb:3M57;pdb:3M58;pdb:3M59;pdb:3M5A;pdb:3OS5;…	physical interactor	2197	H3F3A	protein	dip:DIP-40046N;ensembl:ENSG00000132475;ensembl:ENSG00000163041;ensembl:ENSMUSG00000016559;ensembl:ENSMUSG00000060743;ensembl:ENSMUSP00000016703;ensembl:ENSMUSP00000102062;ensembl:ENSMUSP00000124509;ensembl:ENSMUSP00000125104;ensembl:ENSMUST00000016703;ensembl:ENSMUST00000106454;ensembl:ENSMUST00000161308;ensembl:ENSMUST00000162814;ensembl:ENSP00000254810;ensembl:ENSP00000355778;ensembl:ENSP000003…	physical interactor	233911	protein interaction	Biogrid	17166833
10241	CDK1	protein	chembl:308;dip:DIP-35N;ensembl:ENSG00000170312;ensembl:ENSP00000325970;ensembl:ENSP00000362915;ensembl:ENSP00000378699;ensembl:ENSP00000397973;ensembl:ENST00000316629;ensembl:ENST00000373809;ensembl:ENST00000395284;entrez-gene:983;hgnc-id:1722;hgnc-symbol:CDC2;hgnc-symbol:CDK1;hprd:00302;humancyc:HS10099-MONOMER;intact:EBI-444308;pdb:1LC9;pdb:4Y72;pdb:4YC3;pdb:4YC6;pdb:5HQ0;pdb:5LQF;reactome:R-HS…	enzyme	54334	SMG1	protein	ensembl:ENSG00000157106;ensembl:ENSP00000402515;ensembl:ENST00000446231;entrez-gene:23049;hgnc-id:30045;hgnc-symbol:SMG1;hprd:06123;intact:EBI-1049832;reactome:R-HSA-927760;reactome:R-HSA-975957;refseq:NC_000016;refseq:NM_015092;refseq:NP_054725;refseq:NP_055907;refseq:XM_005255182;refseq:XM_005255183;refseq:XM_005255184;refseq:XM_005255185;refseq:XM_011545769;refseq:XM_011545770;refseq:XM_017023…	enzyme	30166;40174;40437	biochemical reaction	BioCarta;EHMN;InnateDB;NetPath;PID;PhosphoPOINT;PhosphoSitePlus;Spike	10202145;10212189;10348343;10446957;10570149;10581258;10606744;10608806;10611322;10644693;10656682;10656795;10673500;10673501;10706102;10710310;10713094;10723129;10733583;10734067;10744722;10747897;10801407;10821866;1088347;10884347;10930428;10933801;10951572;10958792;11007451;11030628;11042698;11078726;11096068;11101524;11121242;11127820;11175334;11239457;11244509;11258706;11283254;11285227;1130…
102590	PSMC6	protein	dip:DIP-38150N;ensembl:ENSG00000100519;ensembl:ENSP00000475721;ensembl:ENSP00000484998;ensembl:ENST00000606149;entrez-gene:5706;hgnc-id:9553;hgnc-symbol:PSMC6;hprd:04086;humancyc:HS02101-MONOMER;intact:EBI-357669;pdb:5GJQ;pdb:5GJR;pdb:5L4G;pdb:5LN3;pdb:5M32;pdb:5T0C;pdb:5T0G;pdb:5T0H;pdb:5T0I;pdb:5T0J;pdb:5VFP;pdb:5VFQ;pdb:5VFR;pdb:5VFS;pdb:5VFT;pdb:5VFU;pdb:5VGZ;pdb:5VHF;pdb:5VHH;pdb:5VHI;pdb:5V…	physical interactor	7378	CDK2	protein	chembl:301;dip:DIP-161N;ensembl:ENSG00000123374;ensembl:ENSP00000243067;ensembl:ENSP00000266970;ensembl:ENST00000266970;ensembl:ENST00000354056;entrez-gene:1017;hgnc-id:1171;hgnc-id:1771;hgnc-symbol:CDK2;hprd:00310;hprd:310;humancyc:HS04653-MONOMER;intact:EBI-375096;pdb:1AQ1;pdb:1B38;pdb:1B39;pdb:1BUH;pdb:1CKP;pdb:1DI8;pdb:1DM2;pdb:1E1V;pdb:1E1X;pdb:1E9H;pdb:1F5Q;pdb:1FIN;pdb:1FQ1;pdb:1FVT;pdb:1F…	physical interactor	242423	protein interaction	Biogrid	21319273
427114	LUC7L	protein	ensembl:ENSG00000007392;ensembl:ENSP00000293872;ensembl:ENSP00000337507;ensembl:ENSP00000380885;ensembl:ENST00000293872;ensembl:ENST00000337351;ensembl:ENST00000397783;entrez-gene:55692;hgnc-id:6723;hgnc-symbol:LUC7L;hprd:08476;intact:EBI-473747;intact:EBI-6654759;refseq:NC_000016;refseq:NM_001320226;refseq:NM_001330420;refseq:NM_018032;refseq:NM_201412;refseq:NP_001307155;refseq:NP_001317349;ref…	physical interactor	362234	BCLAF1	protein	ensembl:ENSG00000029363;ensembl:ENSP00000229446;ensembl:ENSP00000376159;ensembl:ENSP00000434826;ensembl:ENSP00000435210;ensembl:ENSP00000435441;ensembl:ENSP00000436501;ensembl:ENST00000353331;ensembl:ENST00000392348;ensembl:ENST00000527759;ensembl:ENST00000530767;ensembl:ENST00000531224;entrez-gene:9774;hgnc-id:16863;hgnc-symbol:BCLAF1;hprd:16544;intact:EBI-437804;refseq:NM_001077440;refseq:NM_00…	physical interactor	316276	protein interaction	Biogrid	26186194;28514442
118995	GAPDH	protein	chembl:2284;dip:DIP-32521N;ensembl:ENSG00000111640;ensembl:ENSP00000229239;ensembl:ENSP00000380067;ensembl:ENSP00000380068;ensembl:ENSP00000380070;ensembl:ENSP00000478864;ensembl:ENST00000229239;ensembl:ENST00000229239.9;ensembl:ENST00000396858;ensembl:ENST00000396859;ensembl:ENST00000396861;ensembl:ENST00000619601;entrez-gene:2597;hgnc-id:4141;hgnc-symbol:GAPDH;hprd:00713;humancyc:HS03433-MONOME…	physical interactor	7378	CDK2	protein	chembl:301;dip:DIP-161N;ensembl:ENSG00000123374;ensembl:ENSP00000243067;ensembl:ENSP00000266970;ensembl:ENST00000266970;ensembl:ENST00000354056;entrez-gene:1017;hgnc-id:1171;hgnc-id:1771;hgnc-symbol:CDK2;hprd:00310;hprd:310;humancyc:HS04653-MONOMER;intact:EBI-375096;pdb:1AQ1;pdb:1B38;pdb:1B39;pdb:1BUH;pdb:1CKP;pdb:1DI8;pdb:1DM2;pdb:1E1V;pdb:1E1X;pdb:1E9H;pdb:1F5Q;pdb:1FIN;pdb:1FQ1;pdb:1FVT;pdb:1F…	physical interactor	242194	protein interaction	Biogrid	21319273
10241	CDK1	protein	chembl:308;dip:DIP-35N;ensembl:ENSG00000170312;ensembl:ENSP00000325970;ensembl:ENSP00000362915;ensembl:ENSP00000378699;ensembl:ENSP00000397973;ensembl:ENST00000316629;ensembl:ENST00000373809;ensembl:ENST00000395284;entrez-gene:983;hgnc-id:1722;hgnc-symbol:CDC2;hgnc-symbol:CDK1;hprd:00302;humancyc:HS10099-MONOMER;intact:EBI-444308;pdb:1LC9;pdb:4Y72;pdb:4YC3;pdb:4YC6;pdb:5HQ0;pdb:5LQF;reactome:R-HS…	enzyme	16345	RB1	protein	chembl:5288;dip:DIP-582N;ensembl:ENSG00000139687;ensembl:ENSP00000267163;ensembl:ENST00000267163;entrez-gene:5925;hgnc-id:9884;hgnc-symbol:RB1;hprd:01574;intact:EBI-491274;pdb:1AD6;pdb:1GH6;pdb:1GUX;pdb:1H25;pdb:1N4M;pdb:1O9K;pdb:1PJM;pdb:2AZE;pdb:2QDJ;pdb:2R7G;pdb:3N5U;pdb:3POM;pdb:4CRI;pdb:4ELJ;pdb:4ELL;reactome:R-HSA-113501;reactome:R-HSA-188389;reactome:R-HSA-2299718;reactome:R-HSA-2559584;re…	product	32756	biochemical reaction	BioCarta;Manual upload;NetPath;PID;PhosphoPOINT;PhosphoSitePlus;Spike	10069453;10207050;10822366;10962560;10969768;11254678;11306463;11433299;11439341;11641415;11746527;11773438;12037672;12637327;12646568;12682072;13679850;14559232;14627988;14676836;15028555;15040009;15084261;15126379;15172998;15258589;15355984;15457186;15489884;15502804;15548374;15611081;15619620;15741232;15809340;15941859;16000370;16007177;16099987;16107892;16158058;16360038;16374512;16452238;166…
54334	SMG1	protein	ensembl:ENSG00000157106;ensembl:ENSP00000402515;ensembl:ENST00000446231;entrez-gene:23049;hgnc-id:30045;hgnc-symbol:SMG1;hprd:06123;intact:EBI-1049832;reactome:R-HSA-927760;reactome:R-HSA-975957;refseq:NC_000016;refseq:NM_015092;refseq:NP_054725;refseq:NP_055907;refseq:XM_005255182;refseq:XM_005255183;refseq:XM_005255184;refseq:XM_005255185;refseq:XM_011545769;refseq:XM_011545770;refseq:XM_017023…	enzyme	201715	TLK2	protein	chembl:5404;ensembl:ENSG00000146872;ensembl:ENSP00000275780;ensembl:ENSP00000316512;ensembl:ENSP00000340800;ensembl:ENSP00000442311;ensembl:ENSP00000482427;ensembl:ENST00000326270;ensembl:ENST00000343388;ensembl:ENST00000346027;entrez-gene:11011;hgnc-id:11842;hgnc-symbol:TLK2;hprd:10527;humancyc:HS07378-MONOMER;intact:EBI-1047967;intact:EBI-11051721;pdb:5O0Y;refseq:NC_000017;refseq:NM_001284333;r…	enzyme	40174;40437	biochemical reaction	EHMN
10241	CDK1	protein	chembl:308;dip:DIP-35N;ensembl:ENSG00000170312;ensembl:ENSP00000325970;ensembl:ENSP00000362915;ensembl:ENSP00000378699;ensembl:ENSP00000397973;ensembl:ENST00000316629;ensembl:ENST00000373809;ensembl:ENST00000395284;entrez-gene:983;hgnc-id:1722;hgnc-symbol:CDC2;hgnc-symbol:CDK1;hprd:00302;humancyc:HS10099-MONOMER;intact:EBI-444308;pdb:1LC9;pdb:4Y72;pdb:4YC3;pdb:4YC6;pdb:5HQ0;pdb:5LQF;reactome:R-HS…	enzyme	68413	TOP2A	protein	chembl:1806;dip:DIP-33887N;ensembl:ENSG00000131747;ensembl:ENSP00000411532;ensembl:ENST00000423485;entrez-gene:7153;hgnc-id:11989;hgnc-symbol:TOP2A;hprd:00536;humancyc:HS05560-MONOMER;intact:EBI-2556496;intact:EBI-5280480;intact:EBI-539628;pdb:1LWZ;pdb:1ZXM;pdb:1ZXN;pdb:4FM9;pdb:4R1F;pdb:5GWK;pdb:5NNE;reactome:R-HSA-1362276;reactome:R-HSA-1362277;reactome:R-HSA-4615885;reactome:R-HSA-4641298;reac…	product	42915	biochemical reaction	PhosphoPOINT;PhosphoSitePlus;Spike	10942766;11699638;11940573;12569090;15302935;16565220;16964243;17081983;17137347;17287340;17466629;17924679;18062778;18171681;18220336;18234856;18452278;18669648;18691976;19098900;19276368;19351860;19413330;19415658;19651622;19664994;19664995;19690332;19691289;20058876;20068230;20068231;20071362;20097925;20164059;20363803;20562096;20686112;20736484;20797634;20815410;20860994;21254166;21406692;214…
10975	ZNF587	protein	ensembl:ENSG00000198466;ensembl:ENSP00000345479;ensembl:ENSP00000393865;ensembl:ENST00000339656;ensembl:ENST00000423137;entrez-gene:84914;hgnc-id:30955;hprd:15864;intact:EBI-6427977;reactome:R-HSA-212436;reactome:R-HSA-2127565;refseq:NC_000019;refseq:NM_001204817;refseq:NM_032828;refseq:NP_001191746;refseq:NP_116217;uniprot:A0AV72;uniprot:G3V0H5;uniprot:Q6ZMK8;uniprot:Q96SQ5;uniprot:ZN587_HUMAN	physical interactor	449917	CCDC125	protein	ensembl:ENSG00000183323;ensembl:ENSG00000277868;ensembl:ENSP00000379754;ensembl:ENSP00000379756;ensembl:ENSP00000426795;ensembl:ENSP00000479651;ensembl:ENSP00000481190;ensembl:ENSP00000484313;ensembl:ENST00000396496;ensembl:ENST00000396499;ensembl:ENST00000511257;ensembl:ENST00000612469;ensembl:ENST00000619386;ensembl:ENST00000620431;intact:EBI-11977221;refseq:NP_001284626;refseq:NP_789786;refseq…	physical interactor	151022	protein interaction	IntAct	unassigned1304
7530	RPA1	protein	dip:DIP-24189N;ensembl:ENSG00000132383;ensembl:ENSP00000254719;ensembl:ENST00000254719;entrez-gene:6117;hgnc-id:10289;hgnc-symbol:RPA1;hprd:01565;intact:EBI-621389;pdb:1EWI;pdb:1FGU;pdb:1JMC;pdb:1L1O;pdb:2B29;pdb:2B3G;pdb:4IJH;pdb:4IJL;pdb:4IPC;pdb:4IPD;pdb:4IPG;pdb:4IPH;pdb:4LUO;pdb:4LUV;pdb:4LUZ;pdb:4LW1;pdb:4LWC;pdb:4NB3;pdb:4O0A;pdb:4R4C;pdb:4R4I;pdb:4R4O;pdb:4R4Q;pdb:4R4T;pdb:5E7N;pdb:5EAY;p…	physical interactor	7378	CDK2	protein	chembl:301;dip:DIP-161N;ensembl:ENSG00000123374;ensembl:ENSP00000243067;ensembl:ENSP00000266970;ensembl:ENST00000266970;ensembl:ENST00000354056;entrez-gene:1017;hgnc-id:1171;hgnc-id:1771;hgnc-symbol:CDK2;hprd:00310;hprd:310;humancyc:HS04653-MONOMER;intact:EBI-375096;pdb:1AQ1;pdb:1B38;pdb:1B39;pdb:1BUH;pdb:1CKP;pdb:1DI8;pdb:1DM2;pdb:1E1V;pdb:1E1X;pdb:1E9H;pdb:1F5Q;pdb:1FIN;pdb:1FQ1;pdb:1FVT;pdb:1F…	physical interactor	238118	protein interaction	Biogrid	8397206
54334	SMG1	protein	ensembl:ENSG00000157106;ensembl:ENSP00000402515;ensembl:ENST00000446231;entrez-gene:23049;hgnc-id:30045;hgnc-symbol:SMG1;hprd:06123;intact:EBI-1049832;reactome:R-HSA-927760;reactome:R-HSA-975957;refseq:NC_000016;refseq:NM_015092;refseq:NP_054725;refseq:NP_055907;refseq:XM_005255182;refseq:XM_005255183;refseq:XM_005255184;refseq:XM_005255185;refseq:XM_011545769;refseq:XM_011545770;refseq:XM_017023…	enzyme	201693	ERN2	protein	ensembl:ENSG00000134398;ensembl:ENSP00000256797;ensembl:ENSP00000413812;entrez-gene:10595;hgnc-id:16942;hprd:04944;humancyc:HS13528-MONOMER;refseq:NM_033266;refseq:NP_150296;refseq:XM_005255044;unigene:114905;uniprot:ERN2_HUMAN;uniprot:Q76MJ5	enzyme	40174;40437	biochemical reaction	EHMN
39571	BCR	protein	chembl:5146;ensembl:ENSG00000186716;ensembl:ENSP00000303507;ensembl:ENSP00000352535;ensembl:ENST00000305877;ensembl:ENST00000359540;entrez-gene:613;hgnc-id:1014;hgnc-symbol:BCR;hprd:01044;humancyc:HS09933-MONOMER;intact:EBI-712838;intact:EBI-8658094;intact:MINT-1207264;intact:MINT-5222317;pdb:1K1F;pdb:2AIN;pdb:5N6R;pdb:5N7E;pdb:5OC7;reactome:R-HSA-1604524;reactome:R-HSA-1838979;reactome:R-HSA-183…	enzyme	7378	CDK2	protein	chembl:301;dip:DIP-161N;ensembl:ENSG00000123374;ensembl:ENSP00000243067;ensembl:ENSP00000266970;ensembl:ENST00000266970;ensembl:ENST00000354056;entrez-gene:1017;hgnc-id:1171;hgnc-id:1771;hgnc-symbol:CDK2;hprd:00310;hprd:310;humancyc:HS04653-MONOMER;intact:EBI-375096;pdb:1AQ1;pdb:1B38;pdb:1B39;pdb:1BUH;pdb:1CKP;pdb:1DI8;pdb:1DM2;pdb:1E1V;pdb:1E1X;pdb:1E9H;pdb:1F5Q;pdb:1FIN;pdb:1FQ1;pdb:1FVT;pdb:1F…	enzyme	32837	biochemical reaction	PID;PhosphoPOINT;PhosphoSitePlus;Spike	12808105;17971444;18847512;24719451;25159151;25814448;27251275
118995	GAPDH	protein	chembl:2284;dip:DIP-32521N;ensembl:ENSG00000111640;ensembl:ENSP00000229239;ensembl:ENSP00000380067;ensembl:ENSP00000380068;ensembl:ENSP00000380070;ensembl:ENSP00000478864;ensembl:ENST00000229239;ensembl:ENST00000229239.9;ensembl:ENST00000396858;ensembl:ENST00000396859;ensembl:ENST00000396861;ensembl:ENST00000619601;entrez-gene:2597;hgnc-id:4141;hgnc-symbol:GAPDH;hprd:00713;humancyc:HS03433-MONOME…	physical interactor	6128	METAP2	protein	chembl:3922;ensembl:ENSG00000111142;ensembl:ENSP00000261220;ensembl:ENSP00000325312;ensembl:ENSP00000448169;ensembl:ENST00000261220;ensembl:ENST00000323666;ensembl:ENST00000546753;entrez-gene:10988;hgnc-id:16672;hgnc-symbol:METAP2;hprd:03522;humancyc:HS03371-MONOMER;intact:EBI-2214155;pdb:1B59;pdb:1B6A;pdb:1BN5;pdb:1BOA;pdb:1KQ0;pdb:1KQ9;pdb:1QZY;pdb:1R58;pdb:1R5G;pdb:1R5H;pdb:1YW7;pdb:1YW8;pdb:1…	physical interactor	281529	protein interaction	Biogrid	22863883
1225698	RC3H1	protein	ensembl:ENSG00000135870;ensembl:ENSP00000258349;ensembl:ENSP00000356667;ensembl:ENSP00000356669;ensembl:ENST00000258349;ensembl:ENST00000367694;ensembl:ENST00000367696;entrez-gene:149041;hgnc-id:29434;hprd:13913;intact:EBI-7958436;intact:MINT-2809509;pdb:3X1O;pdb:4QIK;pdb:4QIL;pdb:4ULW;pdb:4YWQ;refseq:NM_001300850;refseq:NM_001300851;refseq:NM_001300852;refseq:NM_172071;refseq:NP_001287779;refseq…	physical interactor	401037	YBX3	protein	dip:DIP-42489N;ensembl:ENSG00000060138;ensembl:ENSP00000228251;ensembl:ENSP00000279550;ensembl:ENST00000228251;ensembl:ENST00000279550;entrez-gene:8531;hgnc-id:2428;hgnc-symbol:CSDA;hprd:10347;intact:EBI-2560381;intact:EBI-358193;refseq:NC_000012;refseq:NM_001145426;refseq:NM_003651;refseq:NP_001138898;refseq:NP_003642;refseq:XM_011520871;refseq:XM_017020122;refseq:XM_017020123;refseq:XP_01687561…	physical interactor	373577	protein interaction	Biogrid	26170170
6893	HERC2	protein	dip:DIP-37632N;ensembl:ENSG00000128731;ensembl:ENSP00000261609;ensembl:ENST00000261609;entrez-gene:8924;hgnc-id:4868;hprd:06905;intact:EBI-1058922;intact:EBI-1104961;pdb:2KEO;pdb:3KCI;pdb:4L1M;reactome:R-HSA-3108214;reactome:R-HSA-4551680;reactome:R-HSA-4551758;reactome:R-HSA-5682601;reactome:R-HSA-5682615;reactome:R-HSA-5693565;reactome:R-HSA-5693571;reactome:R-HSA-5693607;reactome:R-HSA-69473;r…	physical interactor	7530	RPA1	protein	dip:DIP-24189N;ensembl:ENSG00000132383;ensembl:ENSP00000254719;ensembl:ENST00000254719;entrez-gene:6117;hgnc-id:10289;hgnc-symbol:RPA1;hprd:01565;intact:EBI-621389;pdb:1EWI;pdb:1FGU;pdb:1JMC;pdb:1L1O;pdb:2B29;pdb:2B3G;pdb:4IJH;pdb:4IJL;pdb:4IPC;pdb:4IPD;pdb:4IPG;pdb:4IPH;pdb:4LUO;pdb:4LUV;pdb:4LUZ;pdb:4LW1;pdb:4LWC;pdb:4NB3;pdb:4O0A;pdb:4R4C;pdb:4R4I;pdb:4R4O;pdb:4R4Q;pdb:4R4T;pdb:5E7N;pdb:5EAY;p…	physical interactor	240025	protein interaction	Biogrid	22261722;26474068;30279242
102604	PSME1	protein	ensembl:ENSG00000092010;ensembl:ENSG00000284916;ensembl:ENSP00000206451;ensembl:ENSP00000372155;ensembl:ENSP00000453976;ensembl:ENSP00000493882;ensembl:ENSP00000495095;ensembl:ENSP00000496083;ensembl:ENST00000206451;ensembl:ENST00000382708;ensembl:ENST00000561435;ensembl:ENST00000643169;ensembl:ENST00000645537;ensembl:ENST00000646132;entrez-gene:5720;hgnc-id:9568;hgnc-symbol:PSME1;hprd:02803;inta…	physical interactor	102610	PSMD14	protein	ensembl:ENSG00000115233;ensembl:ENSP00000386541;ensembl:ENST00000409682;entrez-gene:10213;hgnc-id:16889;hgnc-symbol:PSMD14;hprd:06208;humancyc:HS03852-MONOMER;intact:EBI-722193;pdb:5GJQ;pdb:5GJR;pdb:5L4K;pdb:5LN3;pdb:5M32;pdb:5T0C;pdb:5T0G;pdb:5T0H;pdb:5T0I;pdb:5T0J;pdb:5VFP;pdb:5VFQ;pdb:5VFR;pdb:5VFS;pdb:5VFT;pdb:5VFU;pdb:5VGZ;pdb:5VHF;pdb:5VHH;pdb:5VHI;pdb:5VHS;reactome:R-HSA-1169091;reactome:R…	physical interactor	287841	protein interaction	Biogrid	17323924;24429290;28821611
2341858	METAP2	gene	ensembl:ENSP00000325312;entrez-gene:10988;hgnc-id:16672;hprd:03522;refseq:NC_000012;refseq:NM_001317182;refseq:NM_001317183;refseq:NM_001330246;refseq:NM_006838;refseq:XM_005268583;refseq:XP_005268640;uniprot:P50579	transcribed gene	6128	METAP2	protein	chembl:3922;ensembl:ENSG00000111142;ensembl:ENSP00000261220;ensembl:ENSP00000325312;ensembl:ENSP00000448169;ensembl:ENST00000261220;ensembl:ENST00000323666;ensembl:ENST00000546753;entrez-gene:10988;hgnc-id:16672;hgnc-symbol:METAP2;hprd:03522;humancyc:HS03371-MONOMER;intact:EBI-2214155;pdb:1B59;pdb:1B6A;pdb:1BN5;pdb:1BOA;pdb:1KQ0;pdb:1KQ9;pdb:1QZY;pdb:1R58;pdb:1R5G;pdb:1R5H;pdb:1YW7;pdb:1YW8;pdb:1…	product	460527;466566;467347;477632	gene regulatory interaction	BIND;Spike	12808131;14988562;15782160;18319725
401945	ZFR	protein	dip:DIP-47293N;ensembl:ENSG00000056097;ensembl:ENSP00000265069;ensembl:ENST00000265069;entrez-gene:51663;hgnc-id:17277;hgnc-symbol:ZFR;hprd:15730;intact:EBI-2513582;intact:EBI-2560216;refseq:NM_016107;refseq:NP_057191;refseq:XM_006714477;uniprot:B2RNR5;uniprot:Q05C08;uniprot:Q3B7X5;uniprot:Q6P5A3;uniprot:Q86UA0;uniprot:Q96KR1;uniprot:Q9H6V4;uniprot:Q9NTI1;uniprot:Q9Y687;uniprot:ZFR_HUMAN	physical interactor	10947	ZNF169	protein	ensembl:ENSG00000175787;ensembl:ENSP00000378792;ensembl:ENST00000395395;entrez-gene:169841;hgnc-id:12957;hprd:04554;intact:EBI-10234472;reactome:R-HSA-212436;reactome:R-HSA-975014;refseq:NM_001301275;refseq:NM_003448;refseq:NM_194320;refseq:NP_001288204;refseq:NP_003439;refseq:NP_919301;refseq:XP_016869853;uniprot:A2AGP5;uniprot:A8K127;uniprot:Q14929;uniprot:Q6PI28;uniprot:ZN169_HUMAN	physical interactor	409092	protein interaction	Biogrid	28514442
10241	CDK1	protein	chembl:308;dip:DIP-35N;ensembl:ENSG00000170312;ensembl:ENSP00000325970;ensembl:ENSP00000362915;ensembl:ENSP00000378699;ensembl:ENSP00000397973;ensembl:ENST00000316629;ensembl:ENST00000373809;ensembl:ENST00000395284;entrez-gene:983;hgnc-id:1722;hgnc-symbol:CDC2;hgnc-symbol:CDK1;hprd:00302;humancyc:HS10099-MONOMER;intact:EBI-444308;pdb:1LC9;pdb:4Y72;pdb:4YC3;pdb:4YC6;pdb:5HQ0;pdb:5LQF;reactome:R-HS…	physical interactor	203106	CDKN3	protein	dip:DIP-24231N;dip:DIP-245N;ensembl:ENSG00000100526;ensembl:ENSP00000335357;ensembl:ENSP00000415333;ensembl:ENSP00000445572;ensembl:ENST00000335183;ensembl:ENST00000442975;entrez-gene:1033;hgnc-id:1791;hgnc-symbol:CDKN3;hprd:00450;humancyc:HS02104-MONOMER;intact:EBI-1031527;intact:EBI-14016844;pdb:1FPZ;pdb:1FQ1;refseq:NM_001130851;refseq:NM_001330173;refseq:NM_005192;refseq:NP_001124323;refseq:NP…	physical interactor	107252	protein interaction	Biogrid;DIP;HPRD;IntAct;MINT;PhosphoPOINT;Spike	24218572;26186194;8127873;8242750
201693	ERN2	protein	ensembl:ENSG00000134398;ensembl:ENSP00000256797;ensembl:ENSP00000413812;entrez-gene:10595;hgnc-id:16942;hprd:04944;humancyc:HS13528-MONOMER;refseq:NM_033266;refseq:NP_150296;refseq:XM_005255044;unigene:114905;uniprot:ERN2_HUMAN;uniprot:Q76MJ5	enzyme	7378	CDK2	protein	chembl:301;dip:DIP-161N;ensembl:ENSG00000123374;ensembl:ENSP00000243067;ensembl:ENSP00000266970;ensembl:ENST00000266970;ensembl:ENST00000354056;entrez-gene:1017;hgnc-id:1171;hgnc-id:1771;hgnc-symbol:CDK2;hprd:00310;hprd:310;humancyc:HS04653-MONOMER;intact:EBI-375096;pdb:1AQ1;pdb:1B38;pdb:1B39;pdb:1BUH;pdb:1CKP;pdb:1DI8;pdb:1DM2;pdb:1E1V;pdb:1E1X;pdb:1E9H;pdb:1F5Q;pdb:1FIN;pdb:1FQ1;pdb:1FVT;pdb:1F…	enzyme	40174;40437	biochemical reaction	EHMN
404756	HP1BP3	protein	ensembl:ENSG00000127483;ensembl:ENSP00000312625;ensembl:ENSP00000364139;ensembl:ENSP00000364142;ensembl:ENST00000312239;ensembl:ENST00000375000;ensembl:ENST00000375003;entrez-gene:50809;hgnc-id:24973;hgnc-symbol:HP1BP3;hprd:11026;intact:EBI-2880687;pdb:2RQP;refseq:NM_016287;refseq:NP_057371;refseq:XM_005245875;refseq:XM_005245876;refseq:XM_005245877;refseq:XM_005245878;refseq:XM_005245879;refseq:…	physical interactor	7135	BARD1	protein	dip:DIP-5972N;ensembl:ENSG00000138376;ensembl:ENSP00000260947;ensembl:ENSP00000480470;ensembl:ENSP00000481988;ensembl:ENSP00000482293;ensembl:ENSP00000484464;ensembl:ENSP00000484976;ensembl:ENST00000260947;ensembl:ENST00000617164;ensembl:ENST00000620057;entrez-gene:580;hgnc-id:952;hgnc-symbol:BARD1;hprd:03354;intact:EBI-473181;pdb:1JM7;pdb:2NTE;pdb:2R1Z;pdb:3C5R;pdb:3FA2;reactome:R-HSA-5659775;re…	physical interactor	263744	protein interaction	Biogrid	22990118
7530	RPA1	protein	dip:DIP-24189N;ensembl:ENSG00000132383;ensembl:ENSP00000254719;ensembl:ENST00000254719;entrez-gene:6117;hgnc-id:10289;hgnc-symbol:RPA1;hprd:01565;intact:EBI-621389;pdb:1EWI;pdb:1FGU;pdb:1JMC;pdb:1L1O;pdb:2B29;pdb:2B3G;pdb:4IJH;pdb:4IJL;pdb:4IPC;pdb:4IPD;pdb:4IPG;pdb:4IPH;pdb:4LUO;pdb:4LUV;pdb:4LUZ;pdb:4LW1;pdb:4LWC;pdb:4NB3;pdb:4O0A;pdb:4R4C;pdb:4R4I;pdb:4R4O;pdb:4R4Q;pdb:4R4T;pdb:5E7N;pdb:5EAY;p…	physical interactor	45806	PPP1CC	protein	dip:DIP-749N;ensembl:ENSG00000186298;ensembl:ENSP00000335084;ensembl:ENSP00000341779;ensembl:ENST00000335007;ensembl:ENST00000340766;entrez-gene:5501;hgnc-id:9283;hgnc-symbol:PPP1CC;hprd:08911;humancyc:HS07713-MONOMER;intact:EBI-356283;pdb:1IT6;pdb:1JK7;pdb:1U32;pdb:2BCD;pdb:2BDX;pdb:4UT2;pdb:4UT3;pdb:5INB;pdb:5J28;reactome:R-HSA-141444;reactome:R-HSA-163443;reactome:R-HSA-163560;reactome:R-HSA-2…	physical interactor	286823	protein interaction	Biogrid	24332808
7730	PCNA	protein	dip:DIP-1098N;ensembl:ENSG00000132646;ensembl:ENSP00000368438;ensembl:ENSP00000368458;ensembl:ENST00000379143;ensembl:ENST00000379160;entrez-gene:5111;hgnc-id:8729;hgnc-symbol:PCNA;hprd:01456;intact:EBI-358311;pdb:1AXC;pdb:1U76;pdb:1U7B;pdb:1UL1;pdb:1VYJ;pdb:1VYM;pdb:1W60;pdb:2ZVK;pdb:2ZVL;pdb:2ZVM;pdb:3JA9;pdb:3P87;pdb:3TBL;pdb:3VKX;pdb:3WGW;pdb:4D2G;pdb:4RJF;pdb:4ZTD;pdb:5E0T;pdb:5E0U;pdb:5E0V;…	physical interactor	7135	BARD1	protein	dip:DIP-5972N;ensembl:ENSG00000138376;ensembl:ENSP00000260947;ensembl:ENSP00000480470;ensembl:ENSP00000481988;ensembl:ENSP00000482293;ensembl:ENSP00000484464;ensembl:ENSP00000484976;ensembl:ENST00000260947;ensembl:ENST00000617164;ensembl:ENST00000620057;entrez-gene:580;hgnc-id:952;hgnc-symbol:BARD1;hprd:03354;intact:EBI-473181;pdb:1JM7;pdb:2NTE;pdb:2R1Z;pdb:3C5R;pdb:3FA2;reactome:R-HSA-5659775;re…	physical interactor	117060	protein interaction	IntAct	10477523
7378	CDK2	protein	chembl:301;dip:DIP-161N;ensembl:ENSG00000123374;ensembl:ENSP00000243067;ensembl:ENSP00000266970;ensembl:ENST00000266970;ensembl:ENST00000354056;entrez-gene:1017;hgnc-id:1171;hgnc-id:1771;hgnc-symbol:CDK2;hprd:00310;hprd:310;humancyc:HS04653-MONOMER;intact:EBI-375096;pdb:1AQ1;pdb:1B38;pdb:1B39;pdb:1BUH;pdb:1CKP;pdb:1DI8;pdb:1DM2;pdb:1E1V;pdb:1E1X;pdb:1E9H;pdb:1F5Q;pdb:1FIN;pdb:1FQ1;pdb:1FVT;pdb:1F…	enzyme	201715	TLK2	protein	chembl:5404;ensembl:ENSG00000146872;ensembl:ENSP00000275780;ensembl:ENSP00000316512;ensembl:ENSP00000340800;ensembl:ENSP00000442311;ensembl:ENSP00000482427;ensembl:ENST00000326270;ensembl:ENST00000343388;ensembl:ENST00000346027;entrez-gene:11011;hgnc-id:11842;hgnc-symbol:TLK2;hprd:10527;humancyc:HS07378-MONOMER;intact:EBI-1047967;intact:EBI-11051721;pdb:5O0Y;refseq:NC_000017;refseq:NM_001284333;r…	enzyme	40174;40437	biochemical reaction	EHMN
114843	EFCAB4B	protein	ensembl:ENSG00000130038;ensembl:ENSP00000252322;ensembl:ENSP00000409382;ensembl:ENST00000252322;ensembl:ENST00000440314;entrez-gene:84766;hgnc-id:28657;hprd:10079;intact:EBI-739773;reactome:R-HSA-6798695;reactome:R-HSA-6799553;reactome:R-HSA-6806289;refseq:NM_001144958;refseq:NM_032680;refseq:NP_001138430;refseq:NP_001138431;refseq:NP_116069;refseq:XM_005253806;refseq:XM_006719020;refseq:XM_00671…	physical interactor	412955	NOTCH2NL	protein	dip:DIP-47315N;ensembl:ENSG00000213240;ensembl:ENSG00000264343;ensembl:ENSP00000354929;ensembl:ENSP00000464060;ensembl:ENSP00000476330;ensembl:ENST00000362074;ensembl:ENST00000578207;ensembl:ENST00000579793;entrez-gene:388677;hgnc-id:31862;hgnc-symbol:NOTCH2NL;hprd:14833;intact:EBI-2859688;intact:EBI-945833;refseq:NC_000001;refseq:NM_203458;refseq:NP_982283;refseq:XP_006711766;refseq:XP_006726418…	physical interactor	172840	protein interaction	Biogrid;IntAct	25416956
18736	CANX	protein	dip:DIP-457N;ensembl:ENSG00000127022;ensembl:ENSG00000283777;ensembl:ENSP00000247461;ensembl:ENSP00000391646;ensembl:ENSP00000424063;ensembl:ENSP00000491760;ensembl:ENSP00000492372;ensembl:ENSP00000492868;ensembl:ENST00000247461;ensembl:ENST00000452673;ensembl:ENST00000504734;ensembl:ENST00000638425;ensembl:ENST00000638706;ensembl:ENST00000639938;entrez-gene:821;hgnc-id:1473;hgnc-symbol:CANX;hprd…	physical interactor	7530	RPA1	protein	dip:DIP-24189N;ensembl:ENSG00000132383;ensembl:ENSP00000254719;ensembl:ENST00000254719;entrez-gene:6117;hgnc-id:10289;hgnc-symbol:RPA1;hprd:01565;intact:EBI-621389;pdb:1EWI;pdb:1FGU;pdb:1JMC;pdb:1L1O;pdb:2B29;pdb:2B3G;pdb:4IJH;pdb:4IJL;pdb:4IPC;pdb:4IPD;pdb:4IPG;pdb:4IPH;pdb:4LUO;pdb:4LUV;pdb:4LUZ;pdb:4LW1;pdb:4LWC;pdb:4NB3;pdb:4O0A;pdb:4R4C;pdb:4R4I;pdb:4R4O;pdb:4R4Q;pdb:4R4T;pdb:5E7N;pdb:5EAY;p…	physical interactor	287288	protein interaction	Biogrid	24332808
118995	GAPDH	protein	chembl:2284;dip:DIP-32521N;ensembl:ENSG00000111640;ensembl:ENSP00000229239;ensembl:ENSP00000380067;ensembl:ENSP00000380068;ensembl:ENSP00000380070;ensembl:ENSP00000478864;ensembl:ENST00000229239;ensembl:ENST00000229239.9;ensembl:ENST00000396858;ensembl:ENST00000396859;ensembl:ENST00000396861;ensembl:ENST00000619601;entrez-gene:2597;hgnc-id:4141;hgnc-symbol:GAPDH;hprd:00713;humancyc:HS03433-MONOME…	physical interactor	7530	RPA1	protein	dip:DIP-24189N;ensembl:ENSG00000132383;ensembl:ENSP00000254719;ensembl:ENST00000254719;entrez-gene:6117;hgnc-id:10289;hgnc-symbol:RPA1;hprd:01565;intact:EBI-621389;pdb:1EWI;pdb:1FGU;pdb:1JMC;pdb:1L1O;pdb:2B29;pdb:2B3G;pdb:4IJH;pdb:4IJL;pdb:4IPC;pdb:4IPD;pdb:4IPG;pdb:4IPH;pdb:4LUO;pdb:4LUV;pdb:4LUZ;pdb:4LW1;pdb:4LWC;pdb:4NB3;pdb:4O0A;pdb:4R4C;pdb:4R4I;pdb:4R4O;pdb:4R4Q;pdb:4R4T;pdb:5E7N;pdb:5EAY;p…	physical interactor	286509	protein interaction	Biogrid	24332808
10241	CDK1	protein	chembl:308;dip:DIP-35N;ensembl:ENSG00000170312;ensembl:ENSP00000325970;ensembl:ENSP00000362915;ensembl:ENSP00000378699;ensembl:ENSP00000397973;ensembl:ENST00000316629;ensembl:ENST00000373809;ensembl:ENST00000395284;entrez-gene:983;hgnc-id:1722;hgnc-symbol:CDC2;hgnc-symbol:CDK1;hprd:00302;humancyc:HS10099-MONOMER;intact:EBI-444308;pdb:1LC9;pdb:4Y72;pdb:4YC3;pdb:4YC6;pdb:5HQ0;pdb:5LQF;reactome:R-HS…	enzyme	7135	BARD1	protein	dip:DIP-5972N;ensembl:ENSG00000138376;ensembl:ENSP00000260947;ensembl:ENSP00000480470;ensembl:ENSP00000481988;ensembl:ENSP00000482293;ensembl:ENSP00000484464;ensembl:ENSP00000484976;ensembl:ENST00000260947;ensembl:ENST00000617164;ensembl:ENST00000620057;entrez-gene:580;hgnc-id:952;hgnc-symbol:BARD1;hprd:03354;intact:EBI-473181;pdb:1JM7;pdb:2NTE;pdb:2R1Z;pdb:3C5R;pdb:3FA2;reactome:R-HSA-5659775;re…	product	32473	biochemical reaction	PID;PhosphoSitePlus;Spike	14647430;15632137;15665273;15855157;18669648;20068231;21712546;21857030;21983960;22115753;23186163;23312004;24719451;25159151;25850435;27251275
203106	CDKN3	protein	dip:DIP-24231N;dip:DIP-245N;ensembl:ENSG00000100526;ensembl:ENSP00000335357;ensembl:ENSP00000415333;ensembl:ENSP00000445572;ensembl:ENST00000335183;ensembl:ENST00000442975;entrez-gene:1033;hgnc-id:1791;hgnc-symbol:CDKN3;hprd:00450;humancyc:HS02104-MONOMER;intact:EBI-1031527;intact:EBI-14016844;pdb:1FPZ;pdb:1FQ1;refseq:NM_001130851;refseq:NM_001330173;refseq:NM_005192;refseq:NP_001124323;refseq:NP…	physical interactor	7378	CDK2	protein	chembl:301;dip:DIP-161N;ensembl:ENSG00000123374;ensembl:ENSP00000243067;ensembl:ENSP00000266970;ensembl:ENST00000266970;ensembl:ENST00000354056;entrez-gene:1017;hgnc-id:1171;hgnc-id:1771;hgnc-symbol:CDK2;hprd:00310;hprd:310;humancyc:HS04653-MONOMER;intact:EBI-375096;pdb:1AQ1;pdb:1B38;pdb:1B39;pdb:1BUH;pdb:1CKP;pdb:1DI8;pdb:1DM2;pdb:1E1V;pdb:1E1X;pdb:1E9H;pdb:1F5Q;pdb:1FIN;pdb:1FQ1;pdb:1FVT;pdb:1F…	physical interactor	59579	protein interaction	BIND;Biogrid;DIP;HPRD;IntAct;MINT;PDB;PhosphoPOINT;Spike	11463386;12745075;15530371;17145710;24218572;25852190;26186194;28514442;7569954;8127873;8242750;8242751;9840943
105779	GCC2	protein	ensembl:ENSG00000135968;ensembl:ENSP00000307939;ensembl:ENSP00000419969;ensembl:ENST00000309863;ensembl:ENST00000482325;entrez-gene:9648;hgnc-id:23218;hprd:11001;intact:EBI-1645320;intact:EBI-1645335;pdb:3BBP;reactome:R-HSA-6811440;reactome:R-HSA-6813880;refseq:NM_181453;refseq:NP_852118;refseq:XM_006712870;refseq:XM_006712871;refseq:XM_006712872;refseq:XM_011512213;refseq:XP_006712934;uniprot:A6…	physical interactor	63964	SPC25	protein	dip:DIP-35753N;ensembl:ENSG00000152253;ensembl:ENSG00000277909;ensembl:ENSP00000282074;ensembl:ENSP00000481354;ensembl:ENSP00000483050;ensembl:ENST00000282074;ensembl:ENST00000611144;ensembl:ENST00000616584;entrez-gene:57405;hgnc-id:24031;hprd:15465;intact:EBI-999909;pdb:2VE7;pdb:3IZ0;reactome:R-HSA-141444;reactome:R-HSA-2467813;reactome:R-HSA-2500257;reactome:R-HSA-375307;reactome:R-HSA-5663220;…	physical interactor	324771	protein interaction	Biogrid	26186194
10241	CDK1	protein	chembl:308;dip:DIP-35N;ensembl:ENSG00000170312;ensembl:ENSP00000325970;ensembl:ENSP00000362915;ensembl:ENSP00000378699;ensembl:ENSP00000397973;ensembl:ENST00000316629;ensembl:ENST00000373809;ensembl:ENST00000395284;entrez-gene:983;hgnc-id:1722;hgnc-symbol:CDC2;hgnc-symbol:CDK1;hprd:00302;humancyc:HS10099-MONOMER;intact:EBI-444308;pdb:1LC9;pdb:4Y72;pdb:4YC3;pdb:4YC6;pdb:5HQ0;pdb:5LQF;reactome:R-HS…	enzyme	10588	SLBP	protein	dip:DIP-57045N;ensembl:ENSG00000163950;ensembl:ENSP00000406322;ensembl:ENSP00000417686;ensembl:ENST00000429429;ensembl:ENST00000489418;entrez-gene:7884;hgnc-id:10904;hprd:03884;intact:EBI-2696402;pdb:2KJM;pdb:4L8R;pdb:4QOZ;reactome:R-HSA-109688;reactome:R-HSA-141613;reactome:R-HSA-159230;reactome:R-HSA-64547;reactome:R-HSA-77588;refseq:NM_001306074;refseq:NM_001306075;refseq:NM_006527;refseq:NP_0…	product	44012	biochemical reaction	PhosphoSitePlus	12588979;18490441;22907757;23186163;23286197;23749302;24719451;27184836;27254819
10241	CDK1	protein	chembl:308;dip:DIP-35N;ensembl:ENSG00000170312;ensembl:ENSP00000325970;ensembl:ENSP00000362915;ensembl:ENSP00000378699;ensembl:ENSP00000397973;ensembl:ENST00000316629;ensembl:ENST00000373809;ensembl:ENST00000395284;entrez-gene:983;hgnc-id:1722;hgnc-symbol:CDC2;hgnc-symbol:CDK1;hprd:00302;humancyc:HS10099-MONOMER;intact:EBI-444308;pdb:1LC9;pdb:4Y72;pdb:4YC3;pdb:4YC6;pdb:5HQ0;pdb:5LQF;reactome:R-HS…	enzyme	31567	SAMHD1	protein	dip:DIP-50704N;ensembl:ENSG00000101347;ensembl:ENSP00000262878;ensembl:ENSP00000493536;ensembl:ENSP00000495432;ensembl:ENSP00000495667;ensembl:ENST00000262878;ensembl:ENST00000646066;ensembl:ENST00000646673;ensembl:ENST00000646869;entrez-gene:25939;hgnc-id:15925;hgnc-symbol:SAMHD1;hprd:08418;intact:EBI-1054601;pdb:2E8O;pdb:3U1N;pdb:4BZB;pdb:4BZC;pdb:4CC9;pdb:4MZ7;pdb:4Q7H;pdb:4QFX;pdb:4QFY;pdb:4Q…	product	43687	biochemical reaction	PhosphoSitePlus	18234856;18669648;18691976;18847512;19276368;19369195;19413330;19651622;19664994;20068231;20363803;20686112;20815410;21406692;21712546;21857030;21983960;22115753;22424773;22496350;22547687;22617229;22964224;23186163;23312004;23601106;23602554;23628362;23836654;23880768;23911959;23924154;23966382;24117733;24275569;24349301;24667141;24719451;24782546;25159151;25278378;25850435;26506913;26923586;271…
10241	CDK1	protein	chembl:308;dip:DIP-35N;ensembl:ENSG00000170312;ensembl:ENSP00000325970;ensembl:ENSP00000362915;ensembl:ENSP00000378699;ensembl:ENSP00000397973;ensembl:ENST00000316629;ensembl:ENST00000373809;ensembl:ENST00000395284;entrez-gene:983;hgnc-id:1722;hgnc-symbol:CDC2;hgnc-symbol:CDK1;hprd:00302;humancyc:HS10099-MONOMER;intact:EBI-444308;pdb:1LC9;pdb:4Y72;pdb:4YC3;pdb:4YC6;pdb:5HQ0;pdb:5LQF;reactome:R-HS…	physical interactor	11899	TSC2	protein	ensembl:ENSG00000103197;ensembl:ENSP00000219476;ensembl:ENSP00000344383;ensembl:ENSP00000371978;ensembl:ENSP00000384468;ensembl:ENSP00000399232;ensembl:ENSP00000494514;ensembl:ENSP00000496262;ensembl:ENST00000219476;ensembl:ENST00000350773;ensembl:ENST00000382538;ensembl:ENST00000401874;ensembl:ENST00000439673;ensembl:ENST00000642936;ensembl:ENST00000644043;entrez-gene:7249;hgnc-id:12363;hgnc-sym…	physical interactor	48785	protein interaction	InnateDB	11444800
1225698	RC3H1	protein	ensembl:ENSG00000135870;ensembl:ENSP00000258349;ensembl:ENSP00000356667;ensembl:ENSP00000356669;ensembl:ENST00000258349;ensembl:ENST00000367694;ensembl:ENST00000367696;entrez-gene:149041;hgnc-id:29434;hprd:13913;intact:EBI-7958436;intact:MINT-2809509;pdb:3X1O;pdb:4QIK;pdb:4QIL;pdb:4ULW;pdb:4YWQ;refseq:NM_001300850;refseq:NM_001300851;refseq:NM_001300852;refseq:NM_172071;refseq:NP_001287779;refseq…	physical interactor	427114	LUC7L	protein	ensembl:ENSG00000007392;ensembl:ENSP00000293872;ensembl:ENSP00000337507;ensembl:ENSP00000380885;ensembl:ENST00000293872;ensembl:ENST00000337351;ensembl:ENST00000397783;entrez-gene:55692;hgnc-id:6723;hgnc-symbol:LUC7L;hprd:08476;intact:EBI-473747;intact:EBI-6654759;refseq:NC_000016;refseq:NM_001320226;refseq:NM_001330420;refseq:NM_018032;refseq:NM_201412;refseq:NP_001307155;refseq:NP_001317349;ref…	physical interactor	373609	protein interaction	Biogrid	26170170
47505	ATP5C1	protein	ensembl:ENSG00000165629;ensembl:ENSP00000338568;ensembl:ENSP00000349142;ensembl:ENST00000335698;ensembl:ENST00000356708;entrez-gene:509;hgnc-id:833;hgnc-symbol:ATP5C1;hprd:00156;humancyc:HS09257-MONOMER;intact:EBI-3962282;intact:EBI-711768;reactome:R-HSA-163210;reactome:R-HSA-164577;reactome:R-HSA-8949613;reactome:REACT_6305;refseq:NC_000010;refseq:NM_001001973;refseq:NM_001320886;refseq:NM_00517…	enzyme	47519	ATP5A1	protein	dip:DIP-32871N;ensembl:ENSG00000152234;ensembl:ENSP00000282050;ensembl:ENSP00000381736;ensembl:ENSP00000465477;ensembl:ENSP00000467037;ensembl:ENST00000282050;ensembl:ENST00000398752;ensembl:ENST00000590665;ensembl:ENST00000593152;entrez-gene:498;hgnc-id:823;hgnc-symbol:ATP5A1;hprd:01258;humancyc:HS07800-MONOMER;intact:EBI-11032691;intact:EBI-351437;reactome:R-HSA-1267955;reactome:R-HSA-1267978;r…	enzyme	3717;19500	biochemical reaction	EHMN;HumanCyc;INOH;KEGG;Reactome	10888887;17662945;18157129;18632794;19113919;9572882;9916796
16345	RB1	protein	chembl:5288;dip:DIP-582N;ensembl:ENSG00000139687;ensembl:ENSP00000267163;ensembl:ENST00000267163;entrez-gene:5925;hgnc-id:9884;hgnc-symbol:RB1;hprd:01574;intact:EBI-491274;pdb:1AD6;pdb:1GH6;pdb:1GUX;pdb:1H25;pdb:1N4M;pdb:1O9K;pdb:1PJM;pdb:2AZE;pdb:2QDJ;pdb:2R7G;pdb:3N5U;pdb:3POM;pdb:4CRI;pdb:4ELJ;pdb:4ELL;reactome:R-HSA-113501;reactome:R-HSA-188389;reactome:R-HSA-2299718;reactome:R-HSA-2559584;re…	physical interactor	7378	CDK2	protein	chembl:301;dip:DIP-161N;ensembl:ENSG00000123374;ensembl:ENSP00000243067;ensembl:ENSP00000266970;ensembl:ENST00000266970;ensembl:ENST00000354056;entrez-gene:1017;hgnc-id:1171;hgnc-id:1771;hgnc-symbol:CDK2;hprd:00310;hprd:310;humancyc:HS04653-MONOMER;intact:EBI-375096;pdb:1AQ1;pdb:1B38;pdb:1B39;pdb:1BUH;pdb:1CKP;pdb:1DI8;pdb:1DM2;pdb:1E1V;pdb:1E1X;pdb:1E9H;pdb:1F5Q;pdb:1FIN;pdb:1FQ1;pdb:1FVT;pdb:1F…	physical interactor	79172	protein interaction	BIND;Biogrid;HPRD;IntAct;PhosphoPOINT;Spike	10207050;10486249;10499802;10542199;10938106;11254678;11306463;11433299;12190313;12361598;12676926;12800980;12970441;14681231;15003538;15173007;15241418;15811853;15828833;16189514;16326706;16878158;17254966;1756735;19225156;20871633;21697511;8626527;8647086;8756624;9003781;9029153;9053846;9139732;9190208;9199321;92097548;9258347;9315635;9885575
102600	PSMD6	protein	dip:DIP-27590N;ensembl:ENSG00000163636;ensembl:ENSP00000295901;ensembl:ENSP00000377952;ensembl:ENSP00000418695;ensembl:ENSP00000419227;ensembl:ENST00000295901;ensembl:ENST00000394431;ensembl:ENST00000482510;ensembl:ENST00000492933;entrez-gene:9861;hgnc-id:9564;hprd:18370;intact:EBI-359701;pdb:5GJQ;pdb:5GJR;pdb:5L4K;pdb:5LN3;pdb:5M32;pdb:5T0C;pdb:5T0G;pdb:5T0H;pdb:5T0I;pdb:5T0J;pdb:5VFP;pdb:5VFQ;p…	physical interactor	409402	CCDC102B	protein	ensembl:ENSG00000150636;ensembl:ENSP00000316237;ensembl:ENSP00000353377;ensembl:ENSP00000463111;ensembl:ENST00000360242;ensembl:ENST00000584156;entrez-gene:79839;hgnc-id:26295;hgnc-symbol:CCDC102B;hprd:08038;intact:EBI-10171570;intact:EBI-11142258;refseq:NM_001093729;refseq:NM_024781;refseq:NP_001087198;refseq:NP_079057;refseq:XM_005266764;refseq:XM_005266765;refseq:XM_005266768;refseq:XM_0067225…	physical interactor	410900	protein interaction	Biogrid	28514442
449238	GOLGA6L9	protein	ensembl:ENSG00000197978;ensembl:ENSG00000274320;ensembl:ENSP00000479589;ensembl:ENSP00000481078;ensembl:ENST00000618348;ensembl:ENST00000620574;intact:EBI-5916454;refseq:NP_001278349;refseq:NP_937824;uniprot:A0A087WXJ1;uniprot:A6NEM1;uniprot:A6NFL8;uniprot:GG6L9_HUMAN;uniprot:H0YK89;uniprot:Q8IVV3	physical interactor	10975	ZNF587	protein	ensembl:ENSG00000198466;ensembl:ENSP00000345479;ensembl:ENSP00000393865;ensembl:ENST00000339656;ensembl:ENST00000423137;entrez-gene:84914;hgnc-id:30955;hprd:15864;intact:EBI-6427977;reactome:R-HSA-212436;reactome:R-HSA-2127565;refseq:NC_000019;refseq:NM_001204817;refseq:NM_032828;refseq:NP_001191746;refseq:NP_116217;uniprot:A0AV72;uniprot:G3V0H5;uniprot:Q6ZMK8;uniprot:Q96SQ5;uniprot:ZN587_HUMAN	physical interactor	99182	protein interaction	IntAct	unassigned1304
27341	GSN	protein	dip:DIP-2196N;ensembl:ENSG00000148180;ensembl:ENSP00000340888;ensembl:ENSP00000362914;ensembl:ENSP00000362924;ensembl:ENSP00000362929;ensembl:ENSP00000377882;ensembl:ENSP00000409358;ensembl:ENSP00000411293;ensembl:ENSP00000416586;ensembl:ENSP00000445823;ensembl:ENST00000373808;ensembl:ENST00000373818;ensembl:ENST00000373823;ensembl:ENST00000545652;entrez-gene:2934;hgnc-id:4620;hgnc-symbol:GSN;hpr…	physical interactor	100054	SDHB	protein	dip:DIP-39666N;ensembl:ENSG00000117118;ensembl:ENSP00000364649;ensembl:ENST00000375499;entrez-gene:6390;hgnc-id:10681;hgnc-symbol:SDHB;hprd:01707;humancyc:ENSG00000117118-MONOMER;intact:EBI-1056481;kegg:hsa:6390;reactome:R-HSA-611105;reactome:R-HSA-70985;reactome:R-HSA-71403;reactome:REACT_1046;reactome:REACT_1505;reactome:REACT_15380;refseq:NM_003000;refseq:NP_002991;unigene:64;uniprot:B2R545;un…	physical interactor	255467	protein interaction	Biogrid	22939629
410204	BRD3	protein	dip:DIP-39755N;ensembl:ENSG00000169925;ensembl:ENSP00000305918;ensembl:ENSP00000360900;ensembl:ENST00000303407;ensembl:ENST00000371834;entrez-gene:8019;hgnc-id:1104;hgnc-symbol:BRD3;hprd:03327;intact:EBI-13468085;intact:EBI-1383460;pdb:2E7N;pdb:2NXB;pdb:2OO1;pdb:2YW5;pdb:3S91;pdb:3S92;pdb:5A7C;pdb:5HFR;pdb:5HJC;pdb:6BGG;pdb:6BGH;refseq:NM_007371;refseq:NP_031397;refseq:XM_005272214;refseq:XM_0067…	physical interactor	2190	H2AFZ	protein	dip:DIP-38593N;ensembl:ENSG00000164032;ensembl:ENSMUSG00000037894;ensembl:ENSMUSP00000036907;ensembl:ENSMUST00000041045;ensembl:ENSP00000296417;ensembl:ENST00000296417;entrez-gene:3015;entrez-gene:51788;hgnc-id:4741;hprd:00823;intact:EBI-1199859;pdb:1F66;pdb:3WA9;pdb:4CAY;pdb:4NFT;pdb:5B31;pdb:5B32;pdb:5B33;pdb:5CHL;pdb:5FUG;pdb:5Z30;reactome:R-HSA-1221632;reactome:R-HSA-171306;reactome:R-HSA-181…	physical interactor	328427	protein interaction	Biogrid	26344197
7603	RFC3	protein	dip:DIP-36432N;ensembl:ENSG00000133119;ensembl:ENSP00000369411;ensembl:ENSP00000401001;ensembl:ENST00000380071;ensembl:ENST00000434425;entrez-gene:5983;hgnc-id:9971;hgnc-symbol:RFC3;hprd:02676;intact:EBI-1055010;intact:EBI-1169853;intact:EBI-2512011;reactome:R-HSA-110312;reactome:R-HSA-110314;reactome:R-HSA-110320;reactome:R-HSA-174411;reactome:R-HSA-176187;reactome:R-HSA-5651801;reactome:R-HSA-5…	physical interactor	7730	PCNA	protein	dip:DIP-1098N;ensembl:ENSG00000132646;ensembl:ENSP00000368438;ensembl:ENSP00000368458;ensembl:ENST00000379143;ensembl:ENST00000379160;entrez-gene:5111;hgnc-id:8729;hgnc-symbol:PCNA;hprd:01456;intact:EBI-358311;pdb:1AXC;pdb:1U76;pdb:1U7B;pdb:1UL1;pdb:1VYJ;pdb:1VYM;pdb:1W60;pdb:2ZVK;pdb:2ZVL;pdb:2ZVM;pdb:3JA9;pdb:3P87;pdb:3TBL;pdb:3VKX;pdb:3WGW;pdb:4D2G;pdb:4RJF;pdb:4ZTD;pdb:5E0T;pdb:5E0U;pdb:5E0V;…	physical interactor	206153	protein interaction	BIND;Biogrid;HPRD	10051561;12171929;12766176;14657243;24958773;26344197;9092549
7378	CDK2	protein	chembl:301;dip:DIP-161N;ensembl:ENSG00000123374;ensembl:ENSP00000243067;ensembl:ENSP00000266970;ensembl:ENST00000266970;ensembl:ENST00000354056;entrez-gene:1017;hgnc-id:1171;hgnc-id:1771;hgnc-symbol:CDK2;hprd:00310;hprd:310;humancyc:HS04653-MONOMER;intact:EBI-375096;pdb:1AQ1;pdb:1B38;pdb:1B39;pdb:1BUH;pdb:1CKP;pdb:1DI8;pdb:1DM2;pdb:1E1V;pdb:1E1X;pdb:1E9H;pdb:1F5Q;pdb:1FIN;pdb:1FQ1;pdb:1FVT;pdb:1F…	enzyme	362234	BCLAF1	protein	ensembl:ENSG00000029363;ensembl:ENSP00000229446;ensembl:ENSP00000376159;ensembl:ENSP00000434826;ensembl:ENSP00000435210;ensembl:ENSP00000435441;ensembl:ENSP00000436501;ensembl:ENST00000353331;ensembl:ENST00000392348;ensembl:ENST00000527759;ensembl:ENST00000530767;ensembl:ENST00000531224;entrez-gene:9774;hgnc-id:16863;hgnc-symbol:BCLAF1;hprd:16544;intact:EBI-437804;refseq:NM_001077440;refseq:NM_00…	product	43007	biochemical reaction	PhosphoSitePlus;Spike	15659558;16083285;16565220;16964243;17287340;17570479;17924679;18187866;18212344;18220336;18452278;18669648;18698806;18707149;18847512;19276368;19413330;19415658;19651622;19664994;19664995;19690332;19691289;20068231;20071362;20097925;20164059;20166139;20230923;20363803;20686112;20815410;20860994;21406692;21552520;21659604;21712546;21722762;21857030;21983960;22067460;22115753;22424773;22496350;226…
10241	CDK1	protein	chembl:308;dip:DIP-35N;ensembl:ENSG00000170312;ensembl:ENSP00000325970;ensembl:ENSP00000362915;ensembl:ENSP00000378699;ensembl:ENSP00000397973;ensembl:ENST00000316629;ensembl:ENST00000373809;ensembl:ENST00000395284;entrez-gene:983;hgnc-id:1722;hgnc-symbol:CDC2;hgnc-symbol:CDK1;hprd:00302;humancyc:HS10099-MONOMER;intact:EBI-444308;pdb:1LC9;pdb:4Y72;pdb:4YC3;pdb:4YC6;pdb:5HQ0;pdb:5LQF;reactome:R-HS…	physical interactor	16345	RB1	protein	chembl:5288;dip:DIP-582N;ensembl:ENSG00000139687;ensembl:ENSP00000267163;ensembl:ENST00000267163;entrez-gene:5925;hgnc-id:9884;hgnc-symbol:RB1;hprd:01574;intact:EBI-491274;pdb:1AD6;pdb:1GH6;pdb:1GUX;pdb:1H25;pdb:1N4M;pdb:1O9K;pdb:1PJM;pdb:2AZE;pdb:2QDJ;pdb:2R7G;pdb:3N5U;pdb:3POM;pdb:4CRI;pdb:4ELJ;pdb:4ELL;reactome:R-HSA-113501;reactome:R-HSA-188389;reactome:R-HSA-2299718;reactome:R-HSA-2559584;re…	physical interactor	193541	protein interaction	Biogrid;HPRD;PhosphoPOINT;Spike	10207050;10542199;11254678;11306463;12361598;1756735;8626527;9003781;9053846;9139732;9190208;92097548;9258347;9315635;9885575
10370	NUDT21	protein	dip:DIP-42502N;ensembl:ENSG00000167005;ensembl:ENSP00000300291;ensembl:ENST00000300291;entrez-gene:11051;hgnc-id:13870;hgnc-symbol:NUDT21;hprd:05400;intact:EBI-355720;pdb:2CL3;pdb:2J8Q;pdb:3BAP;pdb:3BHO;pdb:3MDG;pdb:3MDI;pdb:3N9U;pdb:3P5T;pdb:3P6Y;pdb:3Q2S;pdb:3Q2T;reactome:R-HSA-109688;reactome:R-HSA-72010;reactome:R-HSA-72163;reactome:R-HSA-72187;reactome:R-HSA-77595;reactome:REACT_1675;reactom…	physical interactor	7530	RPA1	protein	dip:DIP-24189N;ensembl:ENSG00000132383;ensembl:ENSP00000254719;ensembl:ENST00000254719;entrez-gene:6117;hgnc-id:10289;hgnc-symbol:RPA1;hprd:01565;intact:EBI-621389;pdb:1EWI;pdb:1FGU;pdb:1JMC;pdb:1L1O;pdb:2B29;pdb:2B3G;pdb:4IJH;pdb:4IJL;pdb:4IPC;pdb:4IPD;pdb:4IPG;pdb:4IPH;pdb:4LUO;pdb:4LUV;pdb:4LUZ;pdb:4LW1;pdb:4LWC;pdb:4NB3;pdb:4O0A;pdb:4R4C;pdb:4R4I;pdb:4R4O;pdb:4R4Q;pdb:4R4T;pdb:5E7N;pdb:5EAY;p…	physical interactor	286519	protein interaction	Biogrid	24332808
10241	CDK1	protein	chembl:308;dip:DIP-35N;ensembl:ENSG00000170312;ensembl:ENSP00000325970;ensembl:ENSP00000362915;ensembl:ENSP00000378699;ensembl:ENSP00000397973;ensembl:ENST00000316629;ensembl:ENST00000373809;ensembl:ENST00000395284;entrez-gene:983;hgnc-id:1722;hgnc-symbol:CDC2;hgnc-symbol:CDK1;hprd:00302;humancyc:HS10099-MONOMER;intact:EBI-444308;pdb:1LC9;pdb:4Y72;pdb:4YC3;pdb:4YC6;pdb:5HQ0;pdb:5LQF;reactome:R-HS…	enzyme	7730	PCNA	protein	dip:DIP-1098N;ensembl:ENSG00000132646;ensembl:ENSP00000368438;ensembl:ENSP00000368458;ensembl:ENST00000379143;ensembl:ENST00000379160;entrez-gene:5111;hgnc-id:8729;hgnc-symbol:PCNA;hprd:01456;intact:EBI-358311;pdb:1AXC;pdb:1U76;pdb:1U7B;pdb:1UL1;pdb:1VYJ;pdb:1VYM;pdb:1W60;pdb:2ZVK;pdb:2ZVL;pdb:2ZVM;pdb:3JA9;pdb:3P87;pdb:3TBL;pdb:3VKX;pdb:3WGW;pdb:4D2G;pdb:4RJF;pdb:4ZTD;pdb:5E0T;pdb:5E0U;pdb:5E0V;…	activator	8117;30065;43061	biochemical reaction	BioCarta;PID;PhosphoPOINT;PhosphoSitePlus;Reactome;Spike	10753973;11231573;11463845;11756412;11779850;12058028;12431783;12730199;12930972;15001356;15173090;15302935;15851482;15964852;16055744;16508017;16964243;16982699;17081983;17283049;17287340;17325029;17855660;18452278;18669648;18707149;19276368;19364816;19413330;19415658;19651622;19664994;19664995;19690332;19822666;20068231;20071362;20164059;20230923;20307683;20363803;20562096;20815410;20860994;211…
1225698	RC3H1	protein	ensembl:ENSG00000135870;ensembl:ENSP00000258349;ensembl:ENSP00000356667;ensembl:ENSP00000356669;ensembl:ENST00000258349;ensembl:ENST00000367694;ensembl:ENST00000367696;entrez-gene:149041;hgnc-id:29434;hprd:13913;intact:EBI-7958436;intact:MINT-2809509;pdb:3X1O;pdb:4QIK;pdb:4QIL;pdb:4ULW;pdb:4YWQ;refseq:NM_001300850;refseq:NM_001300851;refseq:NM_001300852;refseq:NM_172071;refseq:NP_001287779;refseq…	physical interactor	47519	ATP5A1	protein	dip:DIP-32871N;ensembl:ENSG00000152234;ensembl:ENSP00000282050;ensembl:ENSP00000381736;ensembl:ENSP00000465477;ensembl:ENSP00000467037;ensembl:ENST00000282050;ensembl:ENST00000398752;ensembl:ENST00000590665;ensembl:ENST00000593152;entrez-gene:498;hgnc-id:823;hgnc-symbol:ATP5A1;hprd:01258;humancyc:HS07800-MONOMER;intact:EBI-11032691;intact:EBI-351437;reactome:R-HSA-1267955;reactome:R-HSA-1267978;r…	physical interactor	373558	protein interaction	Biogrid	26170170
201693	ERN2	protein	ensembl:ENSG00000134398;ensembl:ENSP00000256797;ensembl:ENSP00000413812;entrez-gene:10595;hgnc-id:16942;hprd:04944;humancyc:HS13528-MONOMER;refseq:NM_033266;refseq:NP_150296;refseq:XM_005255044;unigene:114905;uniprot:ERN2_HUMAN;uniprot:Q76MJ5	enzyme	201715	TLK2	protein	chembl:5404;ensembl:ENSG00000146872;ensembl:ENSP00000275780;ensembl:ENSP00000316512;ensembl:ENSP00000340800;ensembl:ENSP00000442311;ensembl:ENSP00000482427;ensembl:ENST00000326270;ensembl:ENST00000343388;ensembl:ENST00000346027;entrez-gene:11011;hgnc-id:11842;hgnc-symbol:TLK2;hprd:10527;humancyc:HS07378-MONOMER;intact:EBI-1047967;intact:EBI-11051721;pdb:5O0Y;refseq:NC_000017;refseq:NM_001284333;r…	enzyme	26450;40174;40437	biochemical reaction	EHMN;HumanCyc	10662544;8774846
110116	TOMM40	protein	ensembl:ENSG00000130204;ensembl:ENSP00000252487;ensembl:ENSP00000385184;ensembl:ENSP00000410339;ensembl:ENSP00000466084;ensembl:ENST00000252487;ensembl:ENST00000405636;ensembl:ENST00000426677;ensembl:ENST00000592434;entrez-gene:10452;hgnc-id:18001;hprd:16274;intact:EBI-1057581;reactome:R-HSA-1252082;reactome:R-HSA-1267971;reactome:R-HSA-1267992;reactome:R-HSA-1268020;reactome:R-HSA-5205685;refseq…	physical interactor	100054	SDHB	protein	dip:DIP-39666N;ensembl:ENSG00000117118;ensembl:ENSP00000364649;ensembl:ENST00000375499;entrez-gene:6390;hgnc-id:10681;hgnc-symbol:SDHB;hprd:01707;humancyc:ENSG00000117118-MONOMER;intact:EBI-1056481;kegg:hsa:6390;reactome:R-HSA-611105;reactome:R-HSA-70985;reactome:R-HSA-71403;reactome:REACT_1046;reactome:REACT_1505;reactome:REACT_15380;refseq:NM_003000;refseq:NP_002991;unigene:64;uniprot:B2R545;un…	physical interactor	258542	protein interaction	Biogrid	22939629
16345	RB1	protein	chembl:5288;dip:DIP-582N;ensembl:ENSG00000139687;ensembl:ENSP00000267163;ensembl:ENST00000267163;entrez-gene:5925;hgnc-id:9884;hgnc-symbol:RB1;hprd:01574;intact:EBI-491274;pdb:1AD6;pdb:1GH6;pdb:1GUX;pdb:1H25;pdb:1N4M;pdb:1O9K;pdb:1PJM;pdb:2AZE;pdb:2QDJ;pdb:2R7G;pdb:3N5U;pdb:3POM;pdb:4CRI;pdb:4ELJ;pdb:4ELL;reactome:R-HSA-113501;reactome:R-HSA-188389;reactome:R-HSA-2299718;reactome:R-HSA-2559584;re…	physical interactor	45806	PPP1CC	protein	dip:DIP-749N;ensembl:ENSG00000186298;ensembl:ENSP00000335084;ensembl:ENSP00000341779;ensembl:ENST00000335007;ensembl:ENST00000340766;entrez-gene:5501;hgnc-id:9283;hgnc-symbol:PPP1CC;hprd:08911;humancyc:HS07713-MONOMER;intact:EBI-356283;pdb:1IT6;pdb:1JK7;pdb:1U32;pdb:2BCD;pdb:2BDX;pdb:4UT2;pdb:4UT3;pdb:5INB;pdb:5J28;reactome:R-HSA-141444;reactome:R-HSA-163443;reactome:R-HSA-163560;reactome:R-HSA-2…	physical interactor	196834	protein interaction	HPRD	17274640
2161850	MRPS23	rna	entrez-gene:51649;hgnc-id:14509;hprd:17592;refseq:NC_000017;refseq:NM_016070;refseq:NP_057154;uniprot:Q9Y3D9	genetic interactor	220396	CDK1	gene	ensembl:ENSG00000170312;ensembl:ENSP00000325970;ensembl:ENSP00000378699;ensembl:ENSP00000397973;entrez-gene:983;hgnc-id:1722;hprd:00302;intact:EBI-6672308;refseq:NC_000010;refseq:NM_001170406;refseq:NM_001170407;refseq:NM_001320918;refseq:NM_001786;refseq:NM_033379;refseq:XM_005270303;refseq:XM_006718082;refseq:XM_006718083;refseq:XP_005270360;uniprot:P06493	genetic interactor	434893	genetic interaction	Biogrid	30033366
10370	NUDT21	protein	dip:DIP-42502N;ensembl:ENSG00000167005;ensembl:ENSP00000300291;ensembl:ENST00000300291;entrez-gene:11051;hgnc-id:13870;hgnc-symbol:NUDT21;hprd:05400;intact:EBI-355720;pdb:2CL3;pdb:2J8Q;pdb:3BAP;pdb:3BHO;pdb:3MDG;pdb:3MDI;pdb:3N9U;pdb:3P5T;pdb:3P6Y;pdb:3Q2S;pdb:3Q2T;reactome:R-HSA-109688;reactome:R-HSA-72010;reactome:R-HSA-72163;reactome:R-HSA-72187;reactome:R-HSA-77595;reactome:REACT_1675;reactom…	physical interactor	448775	NIF3L1	protein	ensembl:ENSG00000196290;ensembl:ENSP00000352711;ensembl:ENSP00000386394;ensembl:ENSP00000387021;ensembl:ENSP00000387315;ensembl:ENST00000359683;ensembl:ENST00000409020;ensembl:ENST00000409357;ensembl:ENST00000409588;entrez-gene:60491;hgnc-id:13390;hprd:10424;intact:EBI-740897;refseq:NM_001136039;refseq:NM_001142355;refseq:NM_001142356;refseq:NM_021824;refseq:NP_001129511;refseq:NP_001135827;refse…	physical interactor	87432	protein interaction	Biogrid;HPRD;IntAct;MINT;Spike	16189514;17145710
203106	CDKN3	protein	dip:DIP-24231N;dip:DIP-245N;ensembl:ENSG00000100526;ensembl:ENSP00000335357;ensembl:ENSP00000415333;ensembl:ENSP00000445572;ensembl:ENST00000335183;ensembl:ENST00000442975;entrez-gene:1033;hgnc-id:1791;hgnc-symbol:CDKN3;hprd:00450;humancyc:HS02104-MONOMER;intact:EBI-1031527;intact:EBI-14016844;pdb:1FPZ;pdb:1FQ1;refseq:NM_001130851;refseq:NM_001330173;refseq:NM_005192;refseq:NP_001124323;refseq:NP…	enzyme	94105	PTPRK	protein	ensembl:ENSG00000152894;ensembl:ENSG00000273993;ensembl:ENSP00000357196;ensembl:ENSP00000357198;ensembl:ENSP00000357209;ensembl:ENSP00000432973;ensembl:ENSP00000477791;ensembl:ENSP00000483766;ensembl:ENSP00000484742;ensembl:ENSP00000486442;ensembl:ENST00000368213;ensembl:ENST00000368215;ensembl:ENST00000368226;ensembl:ENST00000532331;ensembl:ENST00000618215;ensembl:ENST00000618924;ensembl:ENST000…	enzyme	27190	biochemical reaction	HumanCyc	9187108;9256433
102600	PSMD6	protein	dip:DIP-27590N;ensembl:ENSG00000163636;ensembl:ENSP00000295901;ensembl:ENSP00000377952;ensembl:ENSP00000418695;ensembl:ENSP00000419227;ensembl:ENST00000295901;ensembl:ENST00000394431;ensembl:ENST00000482510;ensembl:ENST00000492933;entrez-gene:9861;hgnc-id:9564;hprd:18370;intact:EBI-359701;pdb:5GJQ;pdb:5GJR;pdb:5L4K;pdb:5LN3;pdb:5M32;pdb:5T0C;pdb:5T0G;pdb:5T0H;pdb:5T0I;pdb:5T0J;pdb:5VFP;pdb:5VFQ;p…	physical interactor	102610	PSMD14	protein	ensembl:ENSG00000115233;ensembl:ENSP00000386541;ensembl:ENST00000409682;entrez-gene:10213;hgnc-id:16889;hgnc-symbol:PSMD14;hprd:06208;humancyc:HS03852-MONOMER;intact:EBI-722193;pdb:5GJQ;pdb:5GJR;pdb:5L4K;pdb:5LN3;pdb:5M32;pdb:5T0C;pdb:5T0G;pdb:5T0H;pdb:5T0I;pdb:5T0J;pdb:5VFP;pdb:5VFQ;pdb:5VFR;pdb:5VFS;pdb:5VFT;pdb:5VFU;pdb:5VGZ;pdb:5VHF;pdb:5VHH;pdb:5VHI;pdb:5VHS;reactome:R-HSA-1169091;reactome:R…	physical interactor	114888	protein interaction	Biogrid;IntAct;Spike	17145710;17323924;17353931;19615732;22863883;22939629;26344197;26496610;27428775;28292943;28821611
11899	TSC2	protein	ensembl:ENSG00000103197;ensembl:ENSP00000219476;ensembl:ENSP00000344383;ensembl:ENSP00000371978;ensembl:ENSP00000384468;ensembl:ENSP00000399232;ensembl:ENSP00000494514;ensembl:ENSP00000496262;ensembl:ENST00000219476;ensembl:ENST00000350773;ensembl:ENST00000382538;ensembl:ENST00000401874;ensembl:ENST00000439673;ensembl:ENST00000642936;ensembl:ENST00000644043;entrez-gene:7249;hgnc-id:12363;hgnc-sym…	physical interactor	4441	DVL2	protein	dip:DIP-34433N;ensembl:ENSG00000004975;ensembl:ENSP00000005340;ensembl:ENST00000005340;entrez-gene:1856;hgnc-id:3086;hgnc-symbol:DVL2;hprd:03690;intact:EBI-740850;pdb:2REY;pdb:3CBX;pdb:3CBY;pdb:3CBZ;pdb:3CC0;pdb:4WIP;pdb:5LNP;pdb:5SUY;pdb:5SUZ;reactome:R-HSA-201681;reactome:R-HSA-201688;reactome:R-HSA-201694;reactome:R-HSA-201706;reactome:R-HSA-2028269;reactome:R-HSA-3772398;reactome:R-HSA-408640…	physical interactor	50610	protein interaction	InnateDB	15972957
7530	RPA1	protein	dip:DIP-24189N;ensembl:ENSG00000132383;ensembl:ENSP00000254719;ensembl:ENST00000254719;entrez-gene:6117;hgnc-id:10289;hgnc-symbol:RPA1;hprd:01565;intact:EBI-621389;pdb:1EWI;pdb:1FGU;pdb:1JMC;pdb:1L1O;pdb:2B29;pdb:2B3G;pdb:4IJH;pdb:4IJL;pdb:4IPC;pdb:4IPD;pdb:4IPG;pdb:4IPH;pdb:4LUO;pdb:4LUV;pdb:4LUZ;pdb:4LW1;pdb:4LWC;pdb:4NB3;pdb:4O0A;pdb:4R4C;pdb:4R4I;pdb:4R4O;pdb:4R4Q;pdb:4R4T;pdb:5E7N;pdb:5EAY;p…	physical interactor	68413	TOP2A	protein	chembl:1806;dip:DIP-33887N;ensembl:ENSG00000131747;ensembl:ENSP00000411532;ensembl:ENST00000423485;entrez-gene:7153;hgnc-id:11989;hgnc-symbol:TOP2A;hprd:00536;humancyc:HS05560-MONOMER;intact:EBI-2556496;intact:EBI-5280480;intact:EBI-539628;pdb:1LWZ;pdb:1ZXM;pdb:1ZXN;pdb:4FM9;pdb:4R1F;pdb:5GWK;pdb:5NNE;reactome:R-HSA-1362276;reactome:R-HSA-1362277;reactome:R-HSA-4615885;reactome:R-HSA-4641298;reac…	physical interactor	287258	protein interaction	Biogrid	24332808
201693	ERN2	protein	ensembl:ENSG00000134398;ensembl:ENSP00000256797;ensembl:ENSP00000413812;entrez-gene:10595;hgnc-id:16942;hprd:04944;humancyc:HS13528-MONOMER;refseq:NM_033266;refseq:NP_150296;refseq:XM_005255044;unigene:114905;uniprot:ERN2_HUMAN;uniprot:Q76MJ5	enzyme	39571	BCR	protein	chembl:5146;ensembl:ENSG00000186716;ensembl:ENSP00000303507;ensembl:ENSP00000352535;ensembl:ENST00000305877;ensembl:ENST00000359540;entrez-gene:613;hgnc-id:1014;hgnc-symbol:BCR;hprd:01044;humancyc:HS09933-MONOMER;intact:EBI-712838;intact:EBI-8658094;intact:MINT-1207264;intact:MINT-5222317;pdb:1K1F;pdb:2AIN;pdb:5N6R;pdb:5N7E;pdb:5OC7;reactome:R-HSA-1604524;reactome:R-HSA-1838979;reactome:R-HSA-183…	enzyme	26450	biochemical reaction	HumanCyc	10662544;8774846
96851	PPA1	protein	ensembl:ENSG00000180817;ensembl:ENSP00000362329;ensembl:ENST00000373232;entrez-gene:5464;hgnc-id:9226;hprd:01527;humancyc:HS11534-MONOMER;intact:EBI-712298;reactome:R-HSA-379716;reactome:R-HSA-71725;reactome:R-HSA-71737;refseq:NC_000010;refseq:NM_021129;refseq:NP_066952;unigene:184011;uniprot:IPYR_HUMAN;uniprot:Q15181;uniprot:Q2M348;uniprot:Q5SQT7;uniprot:Q6P7P4;uniprot:Q6ZSW6;uniprot:Q6ZSW6_HUMA…	activator	50310	GRB10	protein	dip:DIP-31657N;ensembl:ENSG00000106070;ensembl:ENSP00000338543;ensembl:ENSP00000349818;ensembl:ENSP00000381790;ensembl:ENSP00000381793;ensembl:ENSP00000385046;ensembl:ENSP00000385189;ensembl:ENSP00000385366;ensembl:ENSP00000385544;ensembl:ENSP00000385748;ensembl:ENSP00000385770;ensembl:ENSP00000495341;ensembl:ENSP00000496245;ensembl:ENST00000335866;ensembl:ENST00000357271;ensembl:ENST00000398810;…	activator	10618	biochemical reaction	BioCarta;InnateDB;Manual upload;NetPath;PID;PhosphoPOINT;PhosphoSitePlus;Reactome;Spike	10226025;10376602;10377409;10383446;10385529;10400692;10438924;10542266;10570282;10574698;10585289;10601311;10625301;10637513;10698939;10713677;10716737;10725920;10766839;10788440;10827191;10833263;10864894;10874027;10910908;10926925;10949937;10958682;10958690;10973320;10982827;10987830;10993886;11002428;11006271;11020382;11027222;11029403;11042204;11044445;11103941;11108261;11136732;11230338;112…
203100	DUSP18	protein	ensembl:ENSG00000167065;ensembl:ENSP00000333917;ensembl:ENSP00000366291;ensembl:ENSP00000385463;ensembl:ENSP00000386063;ensembl:ENST00000334679;ensembl:ENST00000377087;ensembl:ENST00000404885;ensembl:ENST00000407308;entrez-gene:150290;hgnc-id:18484;hprd:13253;humancyc:HS09503-MONOMER;intact:EBI-10698945;pdb:2ESB;refseq:NM_152511;refseq:NP_001291723;refseq:NP_001291724;refseq:NP_689724;refseq:XM_0…	enzyme	94105	PTPRK	protein	ensembl:ENSG00000152894;ensembl:ENSG00000273993;ensembl:ENSP00000357196;ensembl:ENSP00000357198;ensembl:ENSP00000357209;ensembl:ENSP00000432973;ensembl:ENSP00000477791;ensembl:ENSP00000483766;ensembl:ENSP00000484742;ensembl:ENSP00000486442;ensembl:ENST00000368213;ensembl:ENST00000368215;ensembl:ENST00000368226;ensembl:ENST00000532331;ensembl:ENST00000618215;ensembl:ENST00000618924;ensembl:ENST000…	enzyme	27190;40350	biochemical reaction	EHMN;HumanCyc	9187108;9256433
10241	CDK1	protein	chembl:308;dip:DIP-35N;ensembl:ENSG00000170312;ensembl:ENSP00000325970;ensembl:ENSP00000362915;ensembl:ENSP00000378699;ensembl:ENSP00000397973;ensembl:ENST00000316629;ensembl:ENST00000373809;ensembl:ENST00000395284;entrez-gene:983;hgnc-id:1722;hgnc-symbol:CDC2;hgnc-symbol:CDK1;hprd:00302;humancyc:HS10099-MONOMER;intact:EBI-444308;pdb:1LC9;pdb:4Y72;pdb:4YC3;pdb:4YC6;pdb:5HQ0;pdb:5LQF;reactome:R-HS…	physical interactor	7135	BARD1	protein	dip:DIP-5972N;ensembl:ENSG00000138376;ensembl:ENSP00000260947;ensembl:ENSP00000480470;ensembl:ENSP00000481988;ensembl:ENSP00000482293;ensembl:ENSP00000484464;ensembl:ENSP00000484976;ensembl:ENST00000260947;ensembl:ENST00000617164;ensembl:ENST00000620057;entrez-gene:580;hgnc-id:952;hgnc-symbol:BARD1;hprd:03354;intact:EBI-473181;pdb:1JM7;pdb:2NTE;pdb:2R1Z;pdb:3C5R;pdb:3FA2;reactome:R-HSA-5659775;re…	physical interactor	302348	protein interaction	Biogrid;PhosphoPOINT;Spike	15665273;15855157;16713569
102590	PSMC6	protein	dip:DIP-38150N;ensembl:ENSG00000100519;ensembl:ENSP00000475721;ensembl:ENSP00000484998;ensembl:ENST00000606149;entrez-gene:5706;hgnc-id:9553;hgnc-symbol:PSMC6;hprd:04086;humancyc:HS02101-MONOMER;intact:EBI-357669;pdb:5GJQ;pdb:5GJR;pdb:5L4G;pdb:5LN3;pdb:5M32;pdb:5T0C;pdb:5T0G;pdb:5T0H;pdb:5T0I;pdb:5T0J;pdb:5VFP;pdb:5VFQ;pdb:5VFR;pdb:5VFS;pdb:5VFT;pdb:5VFU;pdb:5VGZ;pdb:5VHF;pdb:5VHH;pdb:5VHI;pdb:5V…	enzyme	102612	PSMA2	protein	dip:DIP-29364N;ensembl:ENSG00000106588;ensembl:ENSP00000223321;ensembl:ENST00000223321;entrez-gene:5683;hgnc-id:9531;hprd:08907;humancyc:HS02926-MONOMER;intact:EBI-1237095;intact:EBI-603262;pdb:4R3O;pdb:4R67;pdb:5A0Q;pdb:5GJQ;pdb:5GJR;pdb:5L4G;pdb:5LE5;pdb:5LEX;pdb:5LEY;pdb:5LEZ;pdb:5LF0;pdb:5LF1;pdb:5LF3;pdb:5LF4;pdb:5LF6;pdb:5LF7;pdb:5LN3;pdb:5M32;pdb:5T0C;pdb:5T0G;pdb:5T0H;pdb:5T0I;pdb:5T0J;pd…	enzyme	26163	biochemical reaction	HumanCyc	1939080;8380993;9329373
282550	PARD3	protein	dip:DIP-31315N;ensembl:ENSG00000148498;ensembl:ENSP00000311986;ensembl:ENSP00000340591;ensembl:ENSP00000341844;ensembl:ENSP00000363905;ensembl:ENSP00000363908;ensembl:ENSP00000363920;ensembl:ENSP00000363921;ensembl:ENSP00000363922;ensembl:ENSP00000363926;ensembl:ENSP00000440857;ensembl:ENSP00000443147;entrez-gene:56288;hgnc-id:16051;hgnc-symbol:PARD3;hprd:05994;intact:EBI-10965277;intact:EBI-1602…	physical interactor	457139	ANP32E	protein	ensembl:ENSG00000143401;ensembl:ENSP00000393718;ensembl:ENSP00000463154;ensembl:ENSP00000481415;ensembl:ENST00000436748;ensembl:ENST00000583931;ensembl:ENST00000616917;entrez-gene:81611;hgnc-id:16673;hprd:16493;intact:EBI-2685059;pdb:4CAY;pdb:4NFT;refseq:NC_000001;refseq:NM_001136478;refseq:NM_001136479;refseq:NM_001280559;refseq:NM_001280560;refseq:NM_030920;refseq:NP_001129950;refseq:NP_0011299…	physical interactor	238581	protein interaction	Biogrid	18685789
457500	SPINK2	protein	ensembl:ENSG00000128040;ensembl:ENSP00000248701;ensembl:ENSP00000423858;ensembl:ENSP00000425961;ensembl:ENSP00000477722;ensembl:ENST00000248701;entrez-gene:6691;hgnc-id:11245;hprd:10422;intact:EBI-10200479;pdb:2JXD;refseq:NM_001271718;refseq:NM_001271719;refseq:NM_001271720;refseq:NM_001271721;refseq:NM_001271722;refseq:NM_021114;refseq:NP_001258650;refseq:NP_001258651;refseq:NP_066937;refseq:XM_…	physical interactor	412955	NOTCH2NL	protein	dip:DIP-47315N;ensembl:ENSG00000213240;ensembl:ENSG00000264343;ensembl:ENSP00000354929;ensembl:ENSP00000464060;ensembl:ENSP00000476330;ensembl:ENST00000362074;ensembl:ENST00000578207;ensembl:ENST00000579793;entrez-gene:388677;hgnc-id:31862;hgnc-symbol:NOTCH2NL;hprd:14833;intact:EBI-2859688;intact:EBI-945833;refseq:NC_000001;refseq:NM_203458;refseq:NP_982283;refseq:XP_006711766;refseq:XP_006726418…	physical interactor	58868	protein interaction	Biogrid;IntAct	25416956
7603	RFC3	protein	dip:DIP-36432N;ensembl:ENSG00000133119;ensembl:ENSP00000369411;ensembl:ENSP00000401001;ensembl:ENST00000380071;ensembl:ENST00000434425;entrez-gene:5983;hgnc-id:9971;hgnc-symbol:RFC3;hprd:02676;intact:EBI-1055010;intact:EBI-1169853;intact:EBI-2512011;reactome:R-HSA-110312;reactome:R-HSA-110314;reactome:R-HSA-110320;reactome:R-HSA-174411;reactome:R-HSA-176187;reactome:R-HSA-5651801;reactome:R-HSA-5…	physical interactor	30200	ARFGAP1	protein	ensembl:ENSG00000101199;ensembl:ENSP00000314615;ensembl:ENSP00000359298;ensembl:ENSP00000359306;ensembl:ENSP00000430500;ensembl:ENSP00000443716;ensembl:ENST00000353546;ensembl:ENST00000370275;ensembl:ENST00000370283;ensembl:ENST00000519273;ensembl:ENST00000519604;entrez-gene:55738;hgnc-id:15852;hgnc-symbol:ARFGAP1;hprd:06443;intact:EBI-716933;pdb:3DWD;pdb:3O47;reactome:R-HSA-200464;reactome:R-HSA…	physical interactor	99469	protein interaction	Biogrid;IntAct	21988832
53868	AP1B1	protein	dip:DIP-24207N;ensembl:ENSG00000100280;ensembl:ENSP00000319361;ensembl:ENSP00000350199;ensembl:ENSP00000384194;ensembl:ENSP00000386071;ensembl:ENSP00000387612;ensembl:ENSP00000400065;ensembl:ENST00000317368;ensembl:ENST00000357586;ensembl:ENST00000402502;ensembl:ENST00000405198;ensembl:ENST00000415447;ensembl:ENST00000432560;entrez-gene:162;hgnc-id:554;hgnc-symbol:AP1B1;hprd:02541;intact:EBI-1157…	physical interactor	30200	ARFGAP1	protein	ensembl:ENSG00000101199;ensembl:ENSP00000314615;ensembl:ENSP00000359298;ensembl:ENSP00000359306;ensembl:ENSP00000430500;ensembl:ENSP00000443716;ensembl:ENST00000353546;ensembl:ENST00000370275;ensembl:ENST00000370283;ensembl:ENST00000519273;ensembl:ENST00000519604;entrez-gene:55738;hgnc-id:15852;hgnc-symbol:ARFGAP1;hprd:06443;intact:EBI-716933;pdb:3DWD;pdb:3O47;reactome:R-HSA-200464;reactome:R-HSA…	physical interactor	386824	protein interaction	Biogrid	28514442
10241	CDK1	protein	chembl:308;dip:DIP-35N;ensembl:ENSG00000170312;ensembl:ENSP00000325970;ensembl:ENSP00000362915;ensembl:ENSP00000378699;ensembl:ENSP00000397973;ensembl:ENST00000316629;ensembl:ENST00000373809;ensembl:ENST00000395284;entrez-gene:983;hgnc-id:1722;hgnc-symbol:CDC2;hgnc-symbol:CDK1;hprd:00302;humancyc:HS10099-MONOMER;intact:EBI-444308;pdb:1LC9;pdb:4Y72;pdb:4YC3;pdb:4YC6;pdb:5HQ0;pdb:5LQF;reactome:R-HS…	physical interactor	68413	TOP2A	protein	chembl:1806;dip:DIP-33887N;ensembl:ENSG00000131747;ensembl:ENSP00000411532;ensembl:ENST00000423485;entrez-gene:7153;hgnc-id:11989;hgnc-symbol:TOP2A;hprd:00536;humancyc:HS05560-MONOMER;intact:EBI-2556496;intact:EBI-5280480;intact:EBI-539628;pdb:1LWZ;pdb:1ZXM;pdb:1ZXN;pdb:4FM9;pdb:4R1F;pdb:5GWK;pdb:5NNE;reactome:R-HSA-1362276;reactome:R-HSA-1362277;reactome:R-HSA-4615885;reactome:R-HSA-4641298;reac…	physical interactor	210304	protein interaction	HPRD;PhosphoPOINT	11940573;12569090;15302935;16565220;17081983;7499337;7635160;7961967;8939955;96081879;9761967;9804834
10241	CDK1	protein	chembl:308;dip:DIP-35N;ensembl:ENSG00000170312;ensembl:ENSP00000325970;ensembl:ENSP00000362915;ensembl:ENSP00000378699;ensembl:ENSP00000397973;ensembl:ENST00000316629;ensembl:ENST00000373809;ensembl:ENST00000395284;entrez-gene:983;hgnc-id:1722;hgnc-symbol:CDC2;hgnc-symbol:CDK1;hprd:00302;humancyc:HS10099-MONOMER;intact:EBI-444308;pdb:1LC9;pdb:4Y72;pdb:4YC3;pdb:4YC6;pdb:5HQ0;pdb:5LQF;reactome:R-HS…	enzyme	201693	ERN2	protein	ensembl:ENSG00000134398;ensembl:ENSP00000256797;ensembl:ENSP00000413812;entrez-gene:10595;hgnc-id:16942;hprd:04944;humancyc:HS13528-MONOMER;refseq:NM_033266;refseq:NP_150296;refseq:XM_005255044;unigene:114905;uniprot:ERN2_HUMAN;uniprot:Q76MJ5	enzyme	26450;40174;40437	biochemical reaction	EHMN;HumanCyc	10662544;8774846
50310	GRB10	protein	dip:DIP-31657N;ensembl:ENSG00000106070;ensembl:ENSP00000338543;ensembl:ENSP00000349818;ensembl:ENSP00000381790;ensembl:ENSP00000381793;ensembl:ENSP00000385046;ensembl:ENSP00000385189;ensembl:ENSP00000385366;ensembl:ENSP00000385544;ensembl:ENSP00000385748;ensembl:ENSP00000385770;ensembl:ENSP00000495341;ensembl:ENSP00000496245;ensembl:ENST00000335866;ensembl:ENST00000357271;ensembl:ENST00000398810;…	physical interactor	81894	IL4R	protein	dip:DIP-3223N;ensembl:ENSG00000077238;ensembl:ENSP00000170630;ensembl:ENSP00000379111;ensembl:ENSP00000441667;ensembl:ENST00000170630;ensembl:ENST00000395762;ensembl:ENST00000543915;entrez-gene:3566;hgnc-id:6015;hgnc-symbol:IL4R;hprd:00990;intact:EBI-367009;pdb:1IAR;pdb:1IRS;pdb:1ITE;pdb:3BPL;pdb:3BPN;pdb:3BPO;pdb:5E4E;reactome:R-HSA-449670;reactome:R-HSA-6785807;reactome:R-HSA-6786087;refseq:NM_…	physical interactor	425010	protein interaction	Biogrid	27742835
362234	BCLAF1	protein	ensembl:ENSG00000029363;ensembl:ENSP00000229446;ensembl:ENSP00000376159;ensembl:ENSP00000434826;ensembl:ENSP00000435210;ensembl:ENSP00000435441;ensembl:ENSP00000436501;ensembl:ENST00000353331;ensembl:ENST00000392348;ensembl:ENST00000527759;ensembl:ENST00000530767;ensembl:ENST00000531224;entrez-gene:9774;hgnc-id:16863;hgnc-symbol:BCLAF1;hprd:16544;intact:EBI-437804;refseq:NM_001077440;refseq:NM_00…	physical interactor	7135	BARD1	protein	dip:DIP-5972N;ensembl:ENSG00000138376;ensembl:ENSP00000260947;ensembl:ENSP00000480470;ensembl:ENSP00000481988;ensembl:ENSP00000482293;ensembl:ENSP00000484464;ensembl:ENSP00000484976;ensembl:ENST00000260947;ensembl:ENST00000617164;ensembl:ENST00000620057;entrez-gene:580;hgnc-id:952;hgnc-symbol:BARD1;hprd:03354;intact:EBI-473181;pdb:1JM7;pdb:2NTE;pdb:2R1Z;pdb:3C5R;pdb:3FA2;reactome:R-HSA-5659775;re…	physical interactor	263713	protein interaction	Biogrid	22990118
4553	SCRIB	protein	dip:DIP-31259N;ensembl:ENSG00000180900;ensembl:ENSP00000322938;ensembl:ENSP00000349486;ensembl:ENSP00000366756;ensembl:ENST00000320476;ensembl:ENST00000356994;ensembl:ENST00000377533;entrez-gene:23513;hgnc-id:30377;hgnc-symbol:SCRIB;hprd:06984;intact:EBI-357345;pdb:1UJU;pdb:1WHA;pdb:1X5Q;pdb:2W4F;pdb:4WYT;pdb:4WYU;pdb:5VWC;pdb:5VWI;pdb:5VWK;reactome:R-HSA-4608858;reactome:R-HSA-4608870;refseq:NM_…	physical interactor	45806	PPP1CC	protein	dip:DIP-749N;ensembl:ENSG00000186298;ensembl:ENSP00000335084;ensembl:ENSP00000341779;ensembl:ENST00000335007;ensembl:ENST00000340766;entrez-gene:5501;hgnc-id:9283;hgnc-symbol:PPP1CC;hprd:08911;humancyc:HS07713-MONOMER;intact:EBI-356283;pdb:1IT6;pdb:1JK7;pdb:1U32;pdb:2BCD;pdb:2BDX;pdb:4UT2;pdb:4UT3;pdb:5INB;pdb:5J28;reactome:R-HSA-141444;reactome:R-HSA-163443;reactome:R-HSA-163560;reactome:R-HSA-2…	physical interactor	312619	protein interaction	Biogrid	26186194;27880917;28514442
102604	PSME1	protein	ensembl:ENSG00000092010;ensembl:ENSG00000284916;ensembl:ENSP00000206451;ensembl:ENSP00000372155;ensembl:ENSP00000453976;ensembl:ENSP00000493882;ensembl:ENSP00000495095;ensembl:ENSP00000496083;ensembl:ENST00000206451;ensembl:ENST00000382708;ensembl:ENST00000561435;ensembl:ENST00000643169;ensembl:ENST00000645537;ensembl:ENST00000646132;entrez-gene:5720;hgnc-id:9568;hgnc-symbol:PSME1;hprd:02803;inta…	physical interactor	65859	PRDX3	protein	dip:DIP-33600N;ensembl:ENSG00000165672;ensembl:ENSP00000298510;ensembl:ENST00000298510;entrez-gene:10935;hgnc-id:9354;hgnc-symbol:PRDX3;hprd:05305;humancyc:HS09265-MONOMER;intact:EBI-10975142;intact:EBI-748336;pdb:5JCG;pdb:5UCX;reactome:R-HSA-3299685;reactome:R-HSA-3323081;refseq:NC_000010;refseq:NM_001302272;refseq:NM_006793;refseq:NP_001289201;refseq:NP_006784;refseq:NP_054817;unigene:75454;uni…	physical interactor	260792	protein interaction	Biogrid	22939629
16345	RB1	protein	chembl:5288;dip:DIP-582N;ensembl:ENSG00000139687;ensembl:ENSP00000267163;ensembl:ENST00000267163;entrez-gene:5925;hgnc-id:9884;hgnc-symbol:RB1;hprd:01574;intact:EBI-491274;pdb:1AD6;pdb:1GH6;pdb:1GUX;pdb:1H25;pdb:1N4M;pdb:1O9K;pdb:1PJM;pdb:2AZE;pdb:2QDJ;pdb:2R7G;pdb:3N5U;pdb:3POM;pdb:4CRI;pdb:4ELJ;pdb:4ELL;reactome:R-HSA-113501;reactome:R-HSA-188389;reactome:R-HSA-2299718;reactome:R-HSA-2559584;re…	physical interactor	31695	BRF1	protein	ensembl:ENSG00000185024;ensembl:ENSP00000329029;ensembl:ENSP00000369269;ensembl:ENSP00000376340;ensembl:ENSP00000388877;ensembl:ENSP00000389859;ensembl:ENSP00000446707;ensembl:ENSP00000448387;ensembl:ENST00000327359;ensembl:ENST00000379937;ensembl:ENST00000392557;ensembl:ENST00000440513;ensembl:ENST00000446501;ensembl:ENST00000547530;ensembl:ENST00000548421;entrez-gene:2972;hgnc-id:11551;hgnc-sym…	physical interactor	196783	protein interaction	BIND;Biogrid;HPRD;MIPS-MPPI	10330166;11997511;9169441
10241	CDK1	protein	chembl:308;dip:DIP-35N;ensembl:ENSG00000170312;ensembl:ENSP00000325970;ensembl:ENSP00000362915;ensembl:ENSP00000378699;ensembl:ENSP00000397973;ensembl:ENST00000316629;ensembl:ENST00000373809;ensembl:ENST00000395284;entrez-gene:983;hgnc-id:1722;hgnc-symbol:CDC2;hgnc-symbol:CDK1;hprd:00302;humancyc:HS10099-MONOMER;intact:EBI-444308;pdb:1LC9;pdb:4Y72;pdb:4YC3;pdb:4YC6;pdb:5HQ0;pdb:5LQF;reactome:R-HS…	physical interactor	45806	PPP1CC	protein	dip:DIP-749N;ensembl:ENSG00000186298;ensembl:ENSP00000335084;ensembl:ENSP00000341779;ensembl:ENST00000335007;ensembl:ENST00000340766;entrez-gene:5501;hgnc-id:9283;hgnc-symbol:PPP1CC;hprd:08911;humancyc:HS07713-MONOMER;intact:EBI-356283;pdb:1IT6;pdb:1JK7;pdb:1U32;pdb:2BCD;pdb:2BDX;pdb:4UT2;pdb:4UT3;pdb:5INB;pdb:5J28;reactome:R-HSA-141444;reactome:R-HSA-163443;reactome:R-HSA-163560;reactome:R-HSA-2…	physical interactor	94588	protein interaction	Biogrid;IntAct;Spike	17145710;17274640
10588	SLBP	protein	dip:DIP-57045N;ensembl:ENSG00000163950;ensembl:ENSP00000406322;ensembl:ENSP00000417686;ensembl:ENST00000429429;ensembl:ENST00000489418;entrez-gene:7884;hgnc-id:10904;hprd:03884;intact:EBI-2696402;pdb:2KJM;pdb:4L8R;pdb:4QOZ;reactome:R-HSA-109688;reactome:R-HSA-141613;reactome:R-HSA-159230;reactome:R-HSA-64547;reactome:R-HSA-77588;refseq:NM_001306074;refseq:NM_001306075;refseq:NM_006527;refseq:NP_0…	physical interactor	7378	CDK2	protein	chembl:301;dip:DIP-161N;ensembl:ENSG00000123374;ensembl:ENSP00000243067;ensembl:ENSP00000266970;ensembl:ENST00000266970;ensembl:ENST00000354056;entrez-gene:1017;hgnc-id:1171;hgnc-id:1771;hgnc-symbol:CDK2;hprd:00310;hprd:310;humancyc:HS04653-MONOMER;intact:EBI-375096;pdb:1AQ1;pdb:1B38;pdb:1B39;pdb:1BUH;pdb:1CKP;pdb:1DI8;pdb:1DM2;pdb:1E1V;pdb:1E1X;pdb:1E9H;pdb:1F5Q;pdb:1FIN;pdb:1FQ1;pdb:1FVT;pdb:1F…	physical interactor	376214	protein interaction	Biogrid	27773672
16345	RB1	protein	chembl:5288;dip:DIP-582N;ensembl:ENSG00000139687;ensembl:ENSP00000267163;ensembl:ENST00000267163;entrez-gene:5925;hgnc-id:9884;hgnc-symbol:RB1;hprd:01574;intact:EBI-491274;pdb:1AD6;pdb:1GH6;pdb:1GUX;pdb:1H25;pdb:1N4M;pdb:1O9K;pdb:1PJM;pdb:2AZE;pdb:2QDJ;pdb:2R7G;pdb:3N5U;pdb:3POM;pdb:4CRI;pdb:4ELJ;pdb:4ELL;reactome:R-HSA-113501;reactome:R-HSA-188389;reactome:R-HSA-2299718;reactome:R-HSA-2559584;re…	activator	7378	CDK2	protein	chembl:301;dip:DIP-161N;ensembl:ENSG00000123374;ensembl:ENSP00000243067;ensembl:ENSP00000266970;ensembl:ENST00000266970;ensembl:ENST00000354056;entrez-gene:1017;hgnc-id:1171;hgnc-id:1771;hgnc-symbol:CDK2;hprd:00310;hprd:310;humancyc:HS04653-MONOMER;intact:EBI-375096;pdb:1AQ1;pdb:1B38;pdb:1B39;pdb:1BUH;pdb:1CKP;pdb:1DI8;pdb:1DM2;pdb:1E1V;pdb:1E1X;pdb:1E9H;pdb:1F5Q;pdb:1FIN;pdb:1FQ1;pdb:1FVT;pdb:1F…	enzyme	30316	biochemical reaction	BioCarta;INOH;InnateDB;Manual upload;NetPath;PID;PhosphoPOINT;PhosphoSitePlus;Spike	10085140;10581204;10777545;10821277;10903740;10909971;11060298;11078583;11238375;11259436;11259586;11274345;11313929;11566021;11706017;11781825;11823524;11896587;11971971;11994493;12110590;12208955;12700180;12788955;14665666;14993273;15068801;15105425;15192015;15304344;15558056;15569672;15601748;15916964;16099987;16511568;1661585;16644098;17079470;17081983;17258390;17377139;17548358;17626013;1767…
115050	PPIB	protein	chembl:2075;ensembl:ENSG00000166794;ensembl:ENSP00000300026;ensembl:ENST00000300026;entrez-gene:5479;hgnc-id:9255;hgnc-symbol:PPIB;hprd:00458;humancyc:HS09452-MONOMER;intact:EBI-359252;intact:EBI-8771982;pdb:1CYN;pdb:3ICH;pdb:3ICI;reactome:R-HSA-1650814;reactome:R-HSA-1980262;refseq:NM_000942;refseq:NP_000933;unigene:394389;uniprot:A8K534;uniprot:P23284;uniprot:PPIB_HUMAN;uniprot:Q6IBH5;uniprot:Q…	physical interactor	408484	ZMYND11	protein	ensembl:ENSG00000015171;ensembl:ENSP00000309992;ensembl:ENSP00000371003;ensembl:ENSP00000371017;ensembl:ENSP00000371020;ensembl:ENSP00000381050;ensembl:ENSP00000381053;ensembl:ENSP00000424205;ensembl:ENSP00000452959;ensembl:ENSP00000473321;ensembl:ENST00000381591;ensembl:ENST00000381607;ensembl:ENST00000397959;ensembl:ENST00000397962;ensembl:ENST00000509513;ensembl:ENST00000558098;ensembl:ENST000…	physical interactor	137849	protein interaction	IntAct	30021884
7603	RFC3	protein	dip:DIP-36432N;ensembl:ENSG00000133119;ensembl:ENSP00000369411;ensembl:ENSP00000401001;ensembl:ENST00000380071;ensembl:ENST00000434425;entrez-gene:5983;hgnc-id:9971;hgnc-symbol:RFC3;hprd:02676;intact:EBI-1055010;intact:EBI-1169853;intact:EBI-2512011;reactome:R-HSA-110312;reactome:R-HSA-110314;reactome:R-HSA-110320;reactome:R-HSA-174411;reactome:R-HSA-176187;reactome:R-HSA-5651801;reactome:R-HSA-5…	physical interactor	7530	RPA1	protein	dip:DIP-24189N;ensembl:ENSG00000132383;ensembl:ENSP00000254719;ensembl:ENST00000254719;entrez-gene:6117;hgnc-id:10289;hgnc-symbol:RPA1;hprd:01565;intact:EBI-621389;pdb:1EWI;pdb:1FGU;pdb:1JMC;pdb:1L1O;pdb:2B29;pdb:2B3G;pdb:4IJH;pdb:4IJL;pdb:4IPC;pdb:4IPD;pdb:4IPG;pdb:4IPH;pdb:4LUO;pdb:4LUV;pdb:4LUZ;pdb:4LW1;pdb:4LWC;pdb:4NB3;pdb:4O0A;pdb:4R4C;pdb:4R4I;pdb:4R4O;pdb:4R4Q;pdb:4R4T;pdb:5E7N;pdb:5EAY;p…	physical interactor	287276	protein interaction	Biogrid	24332808
108586	SETD7	protein	chembl:5523;dip:DIP-29045N;ensembl:ENSG00000145391;ensembl:ENSP00000274031;ensembl:ENST00000274031;entrez-gene:80854;hgnc-id:30412;hgnc-symbol:SETD7;hprd:16226;humancyc:HS07252-MONOMER;intact:EBI-1268586;kegg:hsa:80854;pdb:1H3I;pdb:1MT6;pdb:1MUF;pdb:1N6A;pdb:1N6C;pdb:1O9S;pdb:1XQH;pdb:2F69;pdb:3CBM;pdb:3CBO;pdb:3CBP;pdb:3M53;pdb:3M54;pdb:3M55;pdb:3M56;pdb:3M57;pdb:3M58;pdb:3M59;pdb:3M5A;pdb:3OS5;…	physical interactor	16345	RB1	protein	chembl:5288;dip:DIP-582N;ensembl:ENSG00000139687;ensembl:ENSP00000267163;ensembl:ENST00000267163;entrez-gene:5925;hgnc-id:9884;hgnc-symbol:RB1;hprd:01574;intact:EBI-491274;pdb:1AD6;pdb:1GH6;pdb:1GUX;pdb:1H25;pdb:1N4M;pdb:1O9K;pdb:1PJM;pdb:2AZE;pdb:2QDJ;pdb:2R7G;pdb:3N5U;pdb:3POM;pdb:4CRI;pdb:4ELJ;pdb:4ELL;reactome:R-HSA-113501;reactome:R-HSA-188389;reactome:R-HSA-2299718;reactome:R-HSA-2559584;re…	physical interactor	145638	protein interaction	IntAct;MINT	21119616
31567	SAMHD1	protein	dip:DIP-50704N;ensembl:ENSG00000101347;ensembl:ENSP00000262878;ensembl:ENSP00000493536;ensembl:ENSP00000495432;ensembl:ENSP00000495667;ensembl:ENST00000262878;ensembl:ENST00000646066;ensembl:ENST00000646673;ensembl:ENST00000646869;entrez-gene:25939;hgnc-id:15925;hgnc-symbol:SAMHD1;hprd:08418;intact:EBI-1054601;pdb:2E8O;pdb:3U1N;pdb:4BZB;pdb:4BZC;pdb:4CC9;pdb:4MZ7;pdb:4Q7H;pdb:4QFX;pdb:4QFY;pdb:4Q…	physical interactor	7378	CDK2	protein	chembl:301;dip:DIP-161N;ensembl:ENSG00000123374;ensembl:ENSP00000243067;ensembl:ENSP00000266970;ensembl:ENST00000266970;ensembl:ENST00000354056;entrez-gene:1017;hgnc-id:1171;hgnc-id:1771;hgnc-symbol:CDK2;hprd:00310;hprd:310;humancyc:HS04653-MONOMER;intact:EBI-375096;pdb:1AQ1;pdb:1B38;pdb:1B39;pdb:1BUH;pdb:1CKP;pdb:1DI8;pdb:1DM2;pdb:1E1V;pdb:1E1X;pdb:1E9H;pdb:1F5Q;pdb:1FIN;pdb:1FQ1;pdb:1FVT;pdb:1F…	physical interactor	292713	protein interaction	Biogrid	24623419;28514442
6893	HERC2	protein	dip:DIP-37632N;ensembl:ENSG00000128731;ensembl:ENSP00000261609;ensembl:ENST00000261609;entrez-gene:8924;hgnc-id:4868;hprd:06905;intact:EBI-1058922;intact:EBI-1104961;pdb:2KEO;pdb:3KCI;pdb:4L1M;reactome:R-HSA-3108214;reactome:R-HSA-4551680;reactome:R-HSA-4551758;reactome:R-HSA-5682601;reactome:R-HSA-5682615;reactome:R-HSA-5693565;reactome:R-HSA-5693571;reactome:R-HSA-5693607;reactome:R-HSA-69473;r…	physical interactor	201045	URI1	protein	ensembl:ENSG00000105176;ensembl:ENSP00000353817;ensembl:ENSP00000376097;ensembl:ENST00000360605;ensembl:ENST00000392271;entrez-gene:8725;hgnc-id:13236;hgnc-symbol:C19orf2;hprd:11943;humancyc:HS02685-MONOMER;intact:EBI-12590720;intact:EBI-2683009;intact:EBI-357067;refseq:NM_001252641;refseq:NM_003796;refseq:NM_134447;refseq:NP_001239570;refseq:NP_003787;refseq:NP_604431;refseq:XM_005259362;refseq:…	physical interactor	344058	protein interaction	Biogrid	25476789
7730	PCNA	protein	dip:DIP-1098N;ensembl:ENSG00000132646;ensembl:ENSP00000368438;ensembl:ENSP00000368458;ensembl:ENST00000379143;ensembl:ENST00000379160;entrez-gene:5111;hgnc-id:8729;hgnc-symbol:PCNA;hprd:01456;intact:EBI-358311;pdb:1AXC;pdb:1U76;pdb:1U7B;pdb:1UL1;pdb:1VYJ;pdb:1VYM;pdb:1W60;pdb:2ZVK;pdb:2ZVL;pdb:2ZVM;pdb:3JA9;pdb:3P87;pdb:3TBL;pdb:3VKX;pdb:3WGW;pdb:4D2G;pdb:4RJF;pdb:4ZTD;pdb:5E0T;pdb:5E0U;pdb:5E0V;…	physical interactor	115050	PPIB	protein	chembl:2075;ensembl:ENSG00000166794;ensembl:ENSP00000300026;ensembl:ENST00000300026;entrez-gene:5479;hgnc-id:9255;hgnc-symbol:PPIB;hprd:00458;humancyc:HS09452-MONOMER;intact:EBI-359252;intact:EBI-8771982;pdb:1CYN;pdb:3ICH;pdb:3ICI;reactome:R-HSA-1650814;reactome:R-HSA-1980262;refseq:NM_000942;refseq:NP_000933;unigene:394389;uniprot:A8K534;uniprot:P23284;uniprot:PPIB_HUMAN;uniprot:Q6IBH5;uniprot:Q…	physical interactor	334527	protein interaction	Biogrid	26344197
401945	ZFR	protein	dip:DIP-47293N;ensembl:ENSG00000056097;ensembl:ENSP00000265069;ensembl:ENST00000265069;entrez-gene:51663;hgnc-id:17277;hgnc-symbol:ZFR;hprd:15730;intact:EBI-2513582;intact:EBI-2560216;refseq:NM_016107;refseq:NP_057191;refseq:XM_006714477;uniprot:B2RNR5;uniprot:Q05C08;uniprot:Q3B7X5;uniprot:Q6P5A3;uniprot:Q86UA0;uniprot:Q96KR1;uniprot:Q9H6V4;uniprot:Q9NTI1;uniprot:Q9Y687;uniprot:ZFR_HUMAN	physical interactor	7530	RPA1	protein	dip:DIP-24189N;ensembl:ENSG00000132383;ensembl:ENSP00000254719;ensembl:ENST00000254719;entrez-gene:6117;hgnc-id:10289;hgnc-symbol:RPA1;hprd:01565;intact:EBI-621389;pdb:1EWI;pdb:1FGU;pdb:1JMC;pdb:1L1O;pdb:2B29;pdb:2B3G;pdb:4IJH;pdb:4IJL;pdb:4IPC;pdb:4IPD;pdb:4IPG;pdb:4IPH;pdb:4LUO;pdb:4LUV;pdb:4LUZ;pdb:4LW1;pdb:4LWC;pdb:4NB3;pdb:4O0A;pdb:4R4C;pdb:4R4I;pdb:4R4O;pdb:4R4Q;pdb:4R4T;pdb:5E7N;pdb:5EAY;p…	physical interactor	287378	protein interaction	Biogrid	24332808
45806	PPP1CC	protein	dip:DIP-749N;ensembl:ENSG00000186298;ensembl:ENSP00000335084;ensembl:ENSP00000341779;ensembl:ENST00000335007;ensembl:ENST00000340766;entrez-gene:5501;hgnc-id:9283;hgnc-symbol:PPP1CC;hprd:08911;humancyc:HS07713-MONOMER;intact:EBI-356283;pdb:1IT6;pdb:1JK7;pdb:1U32;pdb:2BCD;pdb:2BDX;pdb:4UT2;pdb:4UT3;pdb:5INB;pdb:5J28;reactome:R-HSA-141444;reactome:R-HSA-163443;reactome:R-HSA-163560;reactome:R-HSA-2…	physical interactor	7378	CDK2	protein	chembl:301;dip:DIP-161N;ensembl:ENSG00000123374;ensembl:ENSP00000243067;ensembl:ENSP00000266970;ensembl:ENST00000266970;ensembl:ENST00000354056;entrez-gene:1017;hgnc-id:1171;hgnc-id:1771;hgnc-symbol:CDK2;hprd:00310;hprd:310;humancyc:HS04653-MONOMER;intact:EBI-375096;pdb:1AQ1;pdb:1B38;pdb:1B39;pdb:1BUH;pdb:1CKP;pdb:1DI8;pdb:1DM2;pdb:1E1V;pdb:1E1X;pdb:1E9H;pdb:1F5Q;pdb:1FIN;pdb:1FQ1;pdb:1FVT;pdb:1F…	physical interactor	109911	protein interaction	Biogrid;IntAct;Spike	17145710;17274640
7730	PCNA	protein	dip:DIP-1098N;ensembl:ENSG00000132646;ensembl:ENSP00000368438;ensembl:ENSP00000368458;ensembl:ENST00000379143;ensembl:ENST00000379160;entrez-gene:5111;hgnc-id:8729;hgnc-symbol:PCNA;hprd:01456;intact:EBI-358311;pdb:1AXC;pdb:1U76;pdb:1U7B;pdb:1UL1;pdb:1VYJ;pdb:1VYM;pdb:1W60;pdb:2ZVK;pdb:2ZVL;pdb:2ZVM;pdb:3JA9;pdb:3P87;pdb:3TBL;pdb:3VKX;pdb:3WGW;pdb:4D2G;pdb:4RJF;pdb:4ZTD;pdb:5E0T;pdb:5E0U;pdb:5E0V;…	physical interactor	7530	RPA1	protein	dip:DIP-24189N;ensembl:ENSG00000132383;ensembl:ENSP00000254719;ensembl:ENST00000254719;entrez-gene:6117;hgnc-id:10289;hgnc-symbol:RPA1;hprd:01565;intact:EBI-621389;pdb:1EWI;pdb:1FGU;pdb:1JMC;pdb:1L1O;pdb:2B29;pdb:2B3G;pdb:4IJH;pdb:4IJL;pdb:4IPC;pdb:4IPD;pdb:4IPG;pdb:4IPH;pdb:4LUO;pdb:4LUV;pdb:4LUZ;pdb:4LW1;pdb:4LWC;pdb:4NB3;pdb:4O0A;pdb:4R4C;pdb:4R4I;pdb:4R4O;pdb:4R4Q;pdb:4R4T;pdb:5E7N;pdb:5EAY;p…	physical interactor	195416	protein interaction	Biogrid;HPRD	11254741;12171929;15831485;20227374;21504906;24958773
65859	PRDX3	protein	dip:DIP-33600N;ensembl:ENSG00000165672;ensembl:ENSP00000298510;ensembl:ENST00000298510;entrez-gene:10935;hgnc-id:9354;hgnc-symbol:PRDX3;hprd:05305;humancyc:HS09265-MONOMER;intact:EBI-10975142;intact:EBI-748336;pdb:5JCG;pdb:5UCX;reactome:R-HSA-3299685;reactome:R-HSA-3323081;refseq:NC_000010;refseq:NM_001302272;refseq:NM_006793;refseq:NP_001289201;refseq:NP_006784;refseq:NP_054817;unigene:75454;uni…	physical interactor	7378	CDK2	protein	chembl:301;dip:DIP-161N;ensembl:ENSG00000123374;ensembl:ENSP00000243067;ensembl:ENSP00000266970;ensembl:ENST00000266970;ensembl:ENST00000354056;entrez-gene:1017;hgnc-id:1171;hgnc-id:1771;hgnc-symbol:CDK2;hprd:00310;hprd:310;humancyc:HS04653-MONOMER;intact:EBI-375096;pdb:1AQ1;pdb:1B38;pdb:1B39;pdb:1BUH;pdb:1CKP;pdb:1DI8;pdb:1DM2;pdb:1E1V;pdb:1E1X;pdb:1E9H;pdb:1F5Q;pdb:1FIN;pdb:1FQ1;pdb:1FVT;pdb:1F…	physical interactor	242419	protein interaction	Biogrid	21319273

## Sheet: I.
Supplementary data Table 3I. Regression coefficients of the 98 significantly associated genes present in the large (86 genes, 184 interactions) and two small (7 and 5 genes, respectively; 6 and 4 interactions, respectively) networks visualized in Cytoscape based on the outcome of the induced network modules application in ConsensuspathDB (www.http://consensuspathdb.org/) using the 244 significant…
Agilent probe ID	GeneSymbol	GeneID	Gene name	Regression coefficient	adj.P.Val
Large network
A_32_P132438	AKAP1	8165	A kinase (PRKA) anchor protein 1	0.104434	0.108009
A_23_P6398	AP1B1	162	adaptor-related protein complex 1, beta 1 subunit	-0.107774	0.196004
A_23_P210379	ARFGAP1	55738	ADP-ribosylation factor GTPase activating protein 1	0.0987047	0.187713
A_33_P3425356	ARMC8	25852	armadillo repeat containing 8	0.0573479	0.190217
A_24_P245358	ATP5A1	498	ATP synthase, H+ transporting, mitochondrial F1 complex, alpha subunit 1, cardiac muscle	-0.0898765	0.187431
A_23_P63655	ATP5C1	509	ATP synthase, H+ transporting, mitochondrial F1 complex, gamma polypeptide 1	-0.106424	0.196004
A_23_P67771	BARD1	580	BRCA1 associated RING domain 1	-0.130459	0.187713
A_23_P111343	BCLAF1	9774	BCL2-associated transcription factor 1	0.104289	0.187713
A_24_P873764	BCR	613	breakpoint cluster region	0.0867	0.129564
A_33_P3413463	BRF1	2972	BRF1, RNA polymerase III transcription initiation factor 90 kDa subunit	0.070396	0.187431
A_23_P46924	BUB3	9184	BUB3 mitotic checkpoint protein	-0.102982	0.150076
A_24_P345993	CANX	821	calnexin	-0.123311	0.179725
A_33_P3347343	CCDC102B	79839	coiled-coil domain containing 102B	0.197515	0.187713
A_23_P138507	CDK1	983	cyclin-dependent kinase 1	-0.283523	0.182458
A_23_P98898	CDK2	1017	cyclin-dependent kinase 2	-0.133245	0.187431
A_33_P3292540	CDKN2C	1031	cyclin-dependent kinase inhibitor 2C (p18, inhibits CDK4)	-0.224011	0.113255
A_23_P48669	CDKN3	1033	cyclin-dependent kinase inhibitor 3	-0.28095	0.187431
A_24_P252973	CLP1	10978	cleavage and polyadenylation factor I subunit 1	-0.131498	0.159103
A_23_P158024	DCTN3	11258	dynactin 3 (p22)	-0.118635	0.108009
A_23_P68884	DRG1	4733	developmentally regulated GTP binding protein 1	-0.102791	0.18151
A_23_P143650	DUSP18	150290	dual specificity phosphatase 18	0.127789	0.187713
A_23_P55342	DVL2	1856	dishevelled segment polarity protein 2	-0.087867	0.182039
A_23_P142776	EIF3F	8665	eukaryotic translation initiation factor 3, subunit F	-0.100768	0.187431
A_23_P121806	ENOPH1	58478	enolase-phosphatase 1	-0.104584	0.187713
A_33_P3213645	ERN2	10595	endoplasmic reticulum to nucleus signaling 2	0.169258	0.146644
A_33_P3359157	FAM189B	10712	family with sequence similarity 189, member B	-0.13443	0.159103
A_33_P3362326	FHL2	2274	four and a half LIM domains 2	0.152498	0.179725
A_23_P13899	GAPDH	2597	glyceraldehyde-3-phosphate dehydrogenase	-0.0672388	0.159103
A_33_P3247933	GCC2	9648	GRIP and coiled-coil domain containing 2	0.107971	0.146644
A_23_P122863	GRB10	2887	growth factor receptor-bound protein 10	0.137072	0.159103
A_23_P255884	GSN	2934	gelsolin	0.116396	0.188289
A_23_P23141	H3F3A	3020	H3 histone, family 3A	-0.0593789	0.152073
A_21_P0011291	HERC2	8924	HECT and RLD domain containing E3 ubiquitin protein ligase 2	0.123709	0.167083
A_33_P3414695	HP1BP3	50809	heterochromatin protein 1, binding protein 3	0.12404	0.188289
A_23_P215419	ICA1	3382	islet cell autoantigen 1, 69kDa	0.0933908	0.187713
A_33_P3349045	IL4R	3566	interleukin 4 receptor	-0.147898	0.159103
A_24_P34545	ING5	84289	inhibitor of growth family, member 5	0.154913	0.121429
A_33_P3231432	LDHB	3945	lactate dehydrogenase B	-0.2055	0.146644
A_23_P106737	LUC7L	55692	LUC7-like (S. cerevisiae)	0.116311	0.150076
A_23_P88099	MCF2L	23263	MCF.2 cell line derived transforming sequence-like	0.149146	0.152073
A_24_P141736	METAP2	10988	methionyl aminopeptidase 2	-0.146776	0.196004
A_23_P218423	MRPL10	124995	mitochondrial ribosomal protein L10	-0.0736277	0.152073
A_33_P3297921	MRPL37	51253	mitochondrial ribosomal protein L37	-0.0733348	0.187431
A_23_P143446	MRPL39	54148	mitochondrial ribosomal protein L39	-0.104759	0.108009
A_23_P106998	MRPS23	51649	mitochondrial ribosomal protein S23	-0.140434	0.146644
A_33_P3255766	NIF3L1	60491	NIF3 NGG1 interacting factor 3-like 1 (S. cerevisiae)	-0.103402	0.182632
A_33_P3418942	NUDT21	11051	nudix (nucleoside diphosphate linked moiety X)-type motif 21	-0.0926119	0.193284
A_23_P211056	PAXBP1	94104	PAX3 and PAX7 binding protein 1	0.125939	0.146644
A_33_P3258612	PCNA	5111	proliferating cell nuclear antigen	-0.171829	0.169638
A_23_P63219	POGZ	23126	pogo transposable element with ZNF domain	0.104173	0.187713
A_19_P00807336	PPA1	5464	pyrophosphatase (inorganic) 1	-0.10484	0.182039
A_24_P304723	PPIB	5479	peptidylprolyl isomerase B (cyclophilin B)	-0.110841	0.159103
A_23_P204423	PPP1CC	5501	protein phosphatase 1, catalytic subunit, gamma isozyme	-0.0944322	0.152073
A_23_P63751	PRDX3	10935	peroxiredoxin 3	-0.207087	0.108009
A_23_P314760	PRKAG2	51422	protein kinase, AMP-activated, gamma 2 non-catalytic subunit	0.11524	0.179725
A_23_P345591	PSMA2	5683	proteasome (prosome, macropain) subunit, alpha type, 2	-0.0771751	0.187431
A_23_P128930	PSMC6	5706	proteasome (prosome, macropain) 26S subunit, ATPase, 6	-0.0771118	0.152073
A_19_P00805273	PSMD14	10213	proteasome (prosome, macropain) 26S subunit, non-ATPase, 14	-0.156871	0.187431
A_23_P109928	PSMD6	9861	proteasome (prosome, macropain) 26S subunit, non-ATPase, 6	-0.0836258	0.196004
A_23_P151614	PSME1	5720	proteasome (prosome, macropain) activator subunit 1 (PA28 alpha)	-0.103737	0.165756
A_33_P3296497	PTPRK	5796	protein tyrosine phosphatase, receptor type, K	0.156867	0.152073
A_23_P204850	RB1	5925	retinoblastoma 1	-0.10559	0.184623
A_33_P3288774	RC3H1	149041	ring finger and CCCH-type domains 1	0.0834524	0.173409
A_33_P3214446	RFC3	5983	replication factor C (activator 1) 3, 38kDa	-0.308194	0.159103
A_23_P107073	RPA1	6117	replication protein A1, 70kDa	-0.085937	0.196004
A_24_P267592	SAMHD1	25939	SAM domain and HD domain 1	-0.21533	0.187713
A_23_P29318	SAMM50	25813	SAMM50 sorting and assembly machinery component	-0.0874835	0.159103
A_23_P159039	SCRIB	23513	scribbled planar cell polarity protein	0.0590225	0.187713
A_23_P149649	SDHB	6390	succinate dehydrogenase complex, subunit B, iron sulfur (Ip)	-0.108553	0.196004
A_24_P251841	SETD7	80854	SET domain containing (lysine methyltransferase) 7	-0.191517	0.187431
A_23_P7101	SLBP	7884	stem-loop binding protein	-0.129778	0.188289
A_23_P26358	SMG1	23049	SMG1 phosphatidylinositol 3-kinase-related kinase	0.144876	0.146644
A_23_P51085	SPC25	57405	SPC25, NDC80 kinetochore complex component	-0.324558	0.196004
A_23_P1343	STAM	8027	signal transducing adaptor molecule (SH3 domain and ITAM motif) 1	-0.138431	0.150076
A_33_P3399028	TLK2	11011	tousled-like kinase 2	0.122395	0.162415
A_24_P15754	TOMM40	10452	translocase of outer mitochondrial membrane 40 homolog (yeast)	-0.162114	0.165756
A_23_P118834	TOP2A	7153	topoisomerase (DNA) II alpha 170kDa	-0.310796	0.186511
A_33_P3281686	TSC2	7249	tuberous sclerosis 2	0.125097	0.187713
A_33_P3218760	UPF2	26019	UPF2 regulator of nonsense transcripts homolog (yeast)	0.113231	0.152073
A_23_P119418	URI1	8725	URI1, prefoldin-like chaperone	0.093762	0.121429
A_33_P3234864	UTRN	7402	utrophin	0.127634	0.163102
A_23_P25224	YBX3	8531	Y box binding protein 3	0.111396	0.187431
A_23_P216476	ZBTB5	9925	zinc finger and BTB domain containing 5	-0.0788453	0.129564
A_23_P41818	ZFR	51663	zinc finger RNA binding protein	-0.0892282	0.121429
A_23_P75083	ZMYND11	10771	zinc finger, MYND-type containing 11	0.169859	0.121429
A_33_P3421365	ZNF169	169841	zinc finger protein 169	0.119976	0.159103
Small network I
A_33_P3297888	CCDC125	202243	coiled-coil domain containing 125	0.139454	0.152073
A_23_P128351	EFCAB4B	84766	EF-hand calcium binding domain 4B	0.184606	0.129564
A_24_P410516	GOLGA6L9	440295	golgin A6 family-like 9	0.146091	0.13368
A_23_P363316	HOXB5	3215	homeobox B5	0.159274	0.179725
A_21_P0014604	NOTCH2NL	388677	notch 2 N-terminal like	-0.120975	0.159103
A_23_P155688	SPINK2	6691	serine peptidase inhibitor, Kazal type 2 (acrosin-trypsin inhibitor)	-0.333776	0.196004
A_23_P101281	ZNF587	84914	zinc finger protein 587	0.0933075	0.152073
Small network II
A_24_P225468	ANP32E	81611	acidic (leucine-rich) nuclear phosphoprotein 32 family, member E	-0.196739	0.146644
A_33_P3240674	BRD3	8019	bromodomain containing 3	0.142465	0.187713
A_23_P46725	EPC1	80314	enhancer of polycomb homolog 1 (Drosophila)	0.118264	0.139175
A_24_P41570	H2AFZ	3015	H2A histone family, member Z	-0.162145	0.146644
A_33_P3303372	PARD3	56288	par-3 family cell polarity regulator	0.106072	0.152073

## Sheet: J.
Supplementary data Table 3J. Interactions of the 50 genes present in the subnetwork extracted from the large (86 genes) network (sheet I) visualized in Cytoscape based on the outcome of the induced network modules application in ConsensuspathDB (www.http://consensuspathdb.org/) using the 244 significant genes in colonic tissue of subjects (N=57) associated with the presence of phytochemicals in t…
Gene symbol interactor A	Gene symbol interactorB	interaction_type
AP1B1	BARD1	protein interaction
AP1B1	CDK2	protein interaction
AP1B1	RPA1	protein interaction
ATP5A1	CDK2	protein interaction
BCLAF1	BARD1	protein interaction
BCR	CDK2	biochemical reaction
BCR	RB1	protein interaction
CANX	RPA1	protein interaction
CDK1	ARMC8	protein interaction
CDK1	BARD1	biochemical reaction
CDK1	BARD1	protein interaction
CDK1	BCR	biochemical reaction
CDK1	CANX	biochemical reaction
CDK1	CCDC102B	protein interaction
CDK1	CDK1	gene regulatory interaction
CDK1	CDK2	protein interaction
CDK1	CDK2	biochemical reaction
CDK1	CDKN2C	biochemical reaction
CDK1	CDKN3	protein interaction
CDK1	ERN2	biochemical reaction
CDK1	GAPDH	biochemical reaction
CDK1	GAPDH	protein interaction
CDK1	PCNA	protein interaction
CDK1	PCNA	biochemical reaction
CDK1	PPP1CC	biochemical reaction
CDK1	PPP1CC	protein interaction
CDK1	RB1	biochemical reaction
CDK1	RB1	protein interaction
CDK1	RPA1	protein interaction
CDK1	RPA1	biochemical reaction
CDK1	SAMHD1	protein interaction
CDK1	SAMHD1	biochemical reaction
CDK1	SETD7	biochemical reaction
CDK1	SLBP	protein interaction
CDK1	SLBP	biochemical reaction
CDK1	SMG1	biochemical reaction
CDK1	TLK2	biochemical reaction
CDK1	TOP2A	biochemical reaction
CDK1	TOP2A	protein interaction
CDK1	TSC2	protein interaction
CDK2	BARD1	protein interaction
CDK2	BARD1	biochemical reaction
CDK2	BCLAF1	protein interaction
CDK2	BCLAF1	biochemical reaction
CDK2	CDKN2C	biochemical reaction
CDK2	ING5	biochemical reaction
CDK2	RB1	biochemical reaction
CDK2	SAMHD1	biochemical reaction
CDK2	TLK2	biochemical reaction
CDK2	ZMYND11	protein interaction
CDKN3	CDK2	biochemical reaction
CDKN3	CDK2	protein interaction
CDKN3	PPP1CC	biochemical reaction
DRG1	BARD1	protein interaction
ENOPH1	RPA1	protein interaction
ERN2	CDK2	biochemical reaction
GAPDH	CDK2	protein interaction
GAPDH	RPA1	protein interaction
GSN	CDK2	protein interaction
HERC2	BARD1	protein interaction
HERC2	RPA1	protein interaction
HP1BP3	BARD1	protein interaction
ING5	BARD1	protein interaction
LDHB	CDK2	protein interaction
LUC7L	BARD1	protein interaction
MRPS23	CDK1	genetic interaction
NUDT21	RPA1	protein interaction
PCNA	BARD1	protein interaction
PCNA	CDK2	protein interaction
PCNA	CDK2	biochemical reaction
PCNA	GAPDH	protein interaction
PCNA	PPIB	protein interaction
PCNA	PPP1CC	protein interaction
PCNA	PRDX3	protein interaction
PCNA	RPA1	protein interaction
PPIB	CDK2	protein interaction
PPP1CC	CDK2	protein interaction
PPP1CC	DUSP18	biochemical reaction
PPP1CC	STAM	protein interaction
PPP1CC	URI1	protein interaction
PRDX3	CDK2	protein interaction
PRKAG2	CDK2	biochemical reaction
PSMC6	CDK2	protein interaction
PSME1	PPP1CC	protein interaction
RB1	BRF1	protein interaction
RB1	CDK2	protein interaction
RB1	CDK2	biochemical reaction
RB1	PPP1CC	protein interaction
RFC3	PCNA	protein interaction
RFC3	RPA1	protein interaction
RPA1	BUB3	protein interaction
RPA1	CDK2	protein interaction
RPA1	PPP1CC	protein interaction
RPA1	TOP2A	protein interaction
SAMHD1	BARD1	protein interaction
SAMHD1	CDK2	protein interaction
SCRIB	PPP1CC	protein interaction
SETD7	CDK2	biochemical reaction
SETD7	RB1	protein interaction
SLBP	CDK2	protein interaction
SMG1	CDK2	biochemical reaction
TOP2A	RB1	protein interaction
YBX3	CDK2	protein interaction
ZFR	RPA1	protein interaction

[truncated: 2 more sheets: K., L.]
